# Supplementary material for: Effect of Individual Rate of Inbreeding, Recent and Ancestral Inbreeding on Wool Quality, Muscling Conformation and Exterior in German Sheep Breeds
Source: Animals (Basel). 2023 Oct 26;13(21):3329. doi: 10.3390/ani13213329 (PMC10648841; doi:10.3390/ani13213329)
Supplement: Supplementary file 1 [file animals-13-03329-s001.zip]

Archive with 10 entries (10 files):
- Figure S1-S3.Heritabilities_Plots.pdf
- Table S1.DoekesSHEEP.xlsx
- Table S2.Inbreeding coefficients.xlsx
- Table S3.Test criteria for hair sheep.pdf
- Table S4.Breeding directions and endangered breeds.pdf
- Table S5.Heritabilities_Variances_Covariances.xlsx
- Table S6a-6d.ANIMAL_Regression coefficients_Wool quality.pdf
- Table S7a-7d.ANIMAL_Regression coefficients_Muscling conformation.pdf
- Table S8a-8d.ANIMAL_Regression coefficients_Exterior.pdf
- Table S9.comparable studies.xlsx
