# Supplementary material for: Effect of Individual Rate of Inbreeding, Recent and Ancestral Inbreeding on Wool Quality, Muscling Conformation and Exterior in German Sheep Breeds
Source: Animals (Basel). 2023 Oct 26;13(21):3329. doi: 10.3390/ani13213329 (PMC10648841; doi:10.3390/ani13213329)
Supplement: Supplementary file 1 [file animals-13-03329-s001.zip › Table S1.DoekesSHEEP.xlsx]

## Sheet: Tabelle2
Table S1. Studies on inbreeding depression in sheep extracted from the meta-analysis by Doekes [2].
Species	Breed	Breed_details	Country	Authors_study	Journal	Year_study	Study_identifier	Population	Title_study	Trait	Trait_redefined	Trait_category	Direct/maternal/paternal/offspring	Trait_unit	Favorable_direction	Nrecords	Nanimals (e.g. when multiple lactation for a cow, or multiple litters for a dam)	Trait_mean	Trait_SD	b_uncorrected_for_favorable_direction	SE_b	bm_uncorrected_for_favorable_direction (in %)	bs_uncorrected_for_favorable_direction (in %)	b_corrected_for_favorable_direction (in %)	bm_corrected_for_favorable_direction (in %)	bs_corrected_for_favorable_direction (in %)	P_value_reported	Heritabilty	F_measure_info	F_measure_redefined	F_mean (%)	F_SD (%)	Quadratic_or_other_deviations_from_linearity (0 = not fitted, 1 = fitted but not significant)
Sheep	Columbia	Columbia	USA	Ercanbrack & Knight	J. Anim. Sci.	1991	Ercanbrack_1991	Ercanbrack_1991_Columbia	Effects of inbreeding on reproduction and wool production of Rambouillet, Targhee, and Columbia ewes	Birth weight	Birth weight (maternal)	Weight/growth	Maternal	kg	up	3468	1065	4.52	NA	0.001	0.003	0.0221239	NA	0.001	0.0221239	NA	>0.05	NA	NA	Fped	19.9	NA	1
Sheep	Columbia	Columbia	USA	Ercanbrack & Knight	J. Anim. Sci.	1991	Ercanbrack_1991	Ercanbrack_1991_Columbia	Effects of inbreeding on reproduction and wool production of Rambouillet, Targhee, and Columbia ewes	Born alive (% lambs born that is alive)	Offspring survival (maternal)	Reproduction/survival	Maternal	%	up	3468	1065	90.7	NA	-0.034	0.109	-0.0374862	NA	-0.034	-0.0374862	NA	>0.05	NA	NA	Fped	19.9	NA	1
Sheep	Columbia	Columbia	USA	Ercanbrack & Knight	J. Anim. Sci.	1991	Ercanbrack_1991	Ercanbrack_1991_Columbia	Effects of inbreeding on reproduction and wool production of Rambouillet, Targhee, and Columbia ewes	Lamb viability (% of lambs born that is weaned)	Offspring survival (maternal)	Reproduction/survival	Maternal	%	up	3468	1065	80.4	NA	-0.062	0.155	-0.0771144	NA	-0.062	-0.0771144	NA	>0.05	NA	NA	Fped	19.9	NA	1
Sheep	Columbia	Columbia	USA	Ercanbrack & Knight	J. Anim. Sci.	1991	Ercanbrack_1991	Ercanbrack_1991_Columbia	Effects of inbreeding on reproduction and wool production of Rambouillet, Targhee, and Columbia ewes	Lambing date (compared to start date)	Fertility interval (offspring)	Reproduction/survival	Offspring	days	down	3468	1065	110.9	NA	-0.087	0.038	-0.0784491	NA	0.087	0.0784491	NA	<0.05	NA	NA	Fped	24.8	NA	1
Sheep	Targhee	Targhee	USA	Ercanbrack & Knight	J. Anim. Sci.	1991	Ercanbrack_1991	Ercanbrack_1991_Targhee	Effects of inbreeding on reproduction and wool production of Rambouillet, Targhee, and Columbia ewes	Birth weight	Birth weight (maternal)	Weight/growth	Maternal	kg	up	5988	1843	4.59	NA	-0.001	0.002	-0.0217865	NA	-0.001	-0.0217865	NA	>0.05	NA	NA	Fped	15.2	NA	1
Sheep	Targhee	Targhee	USA	Ercanbrack & Knight	J. Anim. Sci.	1991	Ercanbrack_1991	Ercanbrack_1991_Targhee	Effects of inbreeding on reproduction and wool production of Rambouillet, Targhee, and Columbia ewes	Born alive (% lambs born that is alive)	Offspring survival (maternal)	Reproduction/survival	Maternal	%	up	5988	1843	93	NA	-0.111	0.07	-0.119355	NA	-0.111	-0.119355	NA	>0.05	NA	NA	Fped	15.2	NA	1
Sheep	Targhee	Targhee	USA	Ercanbrack & Knight	J. Anim. Sci.	1991	Ercanbrack_1991	Ercanbrack_1991_Targhee	Effects of inbreeding on reproduction and wool production of Rambouillet, Targhee, and Columbia ewes	Lamb viability (% of lambs born that is weaned)	Offspring survival (maternal)	Reproduction/survival	Maternal	%	up	5988	1843	83.4	NA	-0.014	0.105	-0.0167866	NA	-0.014	-0.0167866	NA	>0.05	NA	NA	Fped	15.2	NA	1
Sheep	Targhee	Targhee	USA	Ercanbrack & Knight	J. Anim. Sci.	1991	Ercanbrack_1991	Ercanbrack_1991_Targhee	Effects of inbreeding on reproduction and wool production of Rambouillet, Targhee, and Columbia ewes	Lambing date (compared to start date)	Fertility interval (offspring)	Reproduction/survival	Offspring	days	down	5988	1843	112.9	NA	-0.005	0.026	-0.0044287	NA	0.005	0.0044287	NA	>0.05	NA	NA	Fped	21.4	NA	1
Sheep	Rambouillet	Rambouillet	USA	Ercanbrack & Knight	J. Anim. Sci.	1991	Ercanbrack_1991	Ercanbrack_1991_Rambouillet	Effects of inbreeding on reproduction and wool production of Rambouillet, Targhee, and Columbia ewes	Birth weight	Birth weight (maternal)	Weight/growth	Maternal	kg	up	7014	2377	4.43	NA	-0.004	0.001	-0.0902935	NA	-0.004	-0.0902935	NA	<0.01	NA	NA	Fped	20.2	NA	1
Sheep	Rambouillet	Rambouillet	USA	Ercanbrack & Knight	J. Anim. Sci.	1991	Ercanbrack_1991	Ercanbrack_1991_Rambouillet	Effects of inbreeding on reproduction and wool production of Rambouillet, Targhee, and Columbia ewes	Born alive (% lambs born that is alive)	Offspring survival (maternal)	Reproduction/survival	Maternal	%	up	7014	2377	91	NA	-0.154	0.07	-0.169231	NA	-0.154	-0.169231	NA	<0.05	NA	NA	Fped	20.2	NA	1
Sheep	Rambouillet	Rambouillet	USA	Ercanbrack & Knight	J. Anim. Sci.	1991	Ercanbrack_1991	Ercanbrack_1991_Rambouillet	Effects of inbreeding on reproduction and wool production of Rambouillet, Targhee, and Columbia ewes	Lamb viability (% of lambs born that is weaned)	Offspring survival (maternal)	Reproduction/survival	Maternal	%	up	7014	2377	78.5	NA	-0.332	0.103	-0.42293	NA	-0.332	-0.42293	NA	<0.01	NA	NA	Fped	20.2	NA	1
Sheep	Rambouillet	Rambouillet	USA	Ercanbrack & Knight	J. Anim. Sci.	1991	Ercanbrack_1991	Ercanbrack_1991_Rambouillet	Effects of inbreeding on reproduction and wool production of Rambouillet, Targhee, and Columbia ewes	Lambing date (compared to start date)	Fertility interval (offspring)	Reproduction/survival	Offspring	days	down	7014	2377	103.7	NA	0	0.022	0	NA	0	0	NA	>0.05	NA	NA	Fped	25.3	NA	1
Sheep	Columbia	Columbia	USA	Ercanbrack & Knight	J. Anim. Sci.	1991	Ercanbrack_1991	Ercanbrack_1991_Columbia	Effects of inbreeding on reproduction and wool production of Rambouillet, Targhee, and Columbia ewes	Prolificacy (lambs born per ewe lambing)	Litter size (maternal)	Reproduction/survival	Maternal	%	up	NA	NA	137.2	NA	-0.225	0.2	-0.163994	NA	-0.225	-0.163994	NA	>0.05	NA	NA	Fped	19.9	NA	1
Sheep	Columbia	Columbia	USA	Ercanbrack & Knight	J. Anim. Sci.	1991	Ercanbrack_1991	Ercanbrack_1991_Columbia	Effects of inbreeding on reproduction and wool production of Rambouillet, Targhee, and Columbia ewes	Total weaning weight of litter (total litter weight of lamb weaned at 120d per ewe put into breeding; combines net reproduction rate and average weaning weight)	Litter weight at weaning (maternal)	Production	Maternal	kg	up	NA	NA	28.9	NA	-0.186	0.086	-0.643599	NA	-0.186	-0.643599	NA	<0.01	NA	NA	Fped	19.9	NA	1
Sheep	Columbia	Columbia	USA	Ercanbrack & Knight	J. Anim. Sci.	1991	Ercanbrack_1991	Ercanbrack_1991_Columbia	Effects of inbreeding on reproduction and wool production of Rambouillet, Targhee, and Columbia ewes	Milk score	Milk other	Production	Direct	score (1 = poor, through to 5 = very good)	up	1065		3.67	NA	-0.009	0.004	-0.245232	NA	-0.009	-0.245232	NA	<0.05	NA	NA	Fped	19.9	NA	1
Sheep	Targhee	Targhee	USA	Ercanbrack & Knight	J. Anim. Sci.	1991	Ercanbrack_1991	Ercanbrack_1991_Targhee	Effects of inbreeding on reproduction and wool production of Rambouillet, Targhee, and Columbia ewes	Fleece grade	Fleece production	Production	Direct	score (coded as spinning count, with 1 = 70s through 9 = 48s)	up	1843		3.85	NA	0	0.004	0	NA	0	0	NA	>0.05	NA	NA	Fped	15.2	NA	1
Sheep	Targhee	Targhee	USA	Ercanbrack & Knight	J. Anim. Sci.	1991	Ercanbrack_1991	Ercanbrack_1991_Targhee	Effects of inbreeding on reproduction and wool production of Rambouillet, Targhee, and Columbia ewes	Fleece weight	Fleece production	Production	Direct	kg	up	1843		4.87	NA	-0.012	0.002	-0.246407	NA	-0.012	-0.246407	NA	<0.01	NA	NA	Fped	15.2	NA	1
Sheep	Targhee	Targhee	USA	Ercanbrack & Knight	J. Anim. Sci.	1991	Ercanbrack_1991	Ercanbrack_1991_Targhee	Effects of inbreeding on reproduction and wool production of Rambouillet, Targhee, and Columbia ewes	Milk score	Milk other	Production	Direct	score (1 = poor, through to 5 = very good)	up	1843		3.6	NA	-0.005	0.003	-0.138889	NA	-0.005	-0.138889	NA	>0.05	NA	NA	Fped	15.2	NA	1
Sheep	Rambouillet	Rambouillet	USA	Ercanbrack & Knight	J. Anim. Sci.	1991	Ercanbrack_1991	Ercanbrack_1991_Rambouillet	Effects of inbreeding on reproduction and wool production of Rambouillet, Targhee, and Columbia ewes	Fleece grade	Fleece production	Production	Direct	score (coded spinning count, with 1 = 70s through 9 = 48s)	up	2377		2	NA	-0.002	0.001	-0.1	NA	-0.002	-0.1	NA	<0.05	NA	NA	Fped	20.2	NA	1
Sheep	Rambouillet	Rambouillet	USA	Ercanbrack & Knight	J. Anim. Sci.	1991	Ercanbrack_1991	Ercanbrack_1991_Rambouillet	Effects of inbreeding on reproduction and wool production of Rambouillet, Targhee, and Columbia ewes	Fleece weight	Fleece production	Production	Direct	kg	up	2377		4.36	NA	-0.017	0.001	-0.389908	NA	-0.017	-0.389908	NA	<0.01	NA	NA	Fped	20.2	NA	1
Sheep	Rambouillet	Rambouillet	USA	Ercanbrack & Knight	J. Anim. Sci.	1991	Ercanbrack_1991	Ercanbrack_1991_Rambouillet	Effects of inbreeding on reproduction and wool production of Rambouillet, Targhee, and Columbia ewes	Milk score	Milk other	Production	Direct	score (1 = poor, through to 5 = very good)	up	2377		3.41	NA	-0.015	0.002	-0.439883	NA	-0.015	-0.439883	NA	<0.01	NA	NA	Fped	20.2	NA	1
Sheep	Rambouillet	Rambouillet	USA	Ercanbrack & Knight	J. Anim. Sci.	1991	Ercanbrack_1991	Ercanbrack_1991_Rambouillet	Effects of inbreeding on reproduction and wool production of Rambouillet, Targhee, and Columbia ewes	Body weight at shearing	Weight	Weight/growth	Direct	kg	up	2377		53.57	NA	-0.168	0.013	-0.313608	NA	-0.168	-0.313608	NA	<0.01	NA	NA	Fped	20.2	NA	1
Sheep	Columbia	Columbia	USA	Ercanbrack & Knight	J. Anim. Sci.	1991	Ercanbrack_1991	Ercanbrack_1991_Columbia	Effects of inbreeding on reproduction and wool production of Rambouillet, Targhee, and Columbia ewes	Lambing date (compared to start date)	Fertility interval	Reproduction/survival	Direct	days	down	3468		110.9	NA	0.047	0.036	0.0423805	NA	-0.047	-0.0423805	NA	>0.05	NA	NA	Fped	19.9	NA	1
Sheep	Columbia	Columbia	USA	Ercanbrack & Knight	J. Anim. Sci.	1991	Ercanbrack_1991	Ercanbrack_1991_Columbia	Effects of inbreeding on reproduction and wool production of Rambouillet, Targhee, and Columbia ewes	Birth weight	Birth weight	Weight/growth	Direct	kg	up	3468		4.52	NA	-0.002	0.003	-0.0442478	NA	-0.002	-0.0442478	NA	>0.05	NA	NA	Fped	24.8	NA	1
Sheep	Columbia	Columbia	USA	Ercanbrack & Knight	J. Anim. Sci.	1991	Ercanbrack_1991	Ercanbrack_1991_Columbia	Effects of inbreeding on reproduction and wool production of Rambouillet, Targhee, and Columbia ewes	Born alive (% lambs born that is alive)	Offspring survival	Reproduction/survival	Direct	%	up	3468		90.7	NA	-0.32	0.114	-0.352811	NA	-0.32	-0.352811	NA	<0.01	NA	NA	Fped	24.8	NA	1
Sheep	Columbia	Columbia	USA	Ercanbrack & Knight	J. Anim. Sci.	1991	Ercanbrack_1991	Ercanbrack_1991_Columbia	Effects of inbreeding on reproduction and wool production of Rambouillet, Targhee, and Columbia ewes	Lamb viability (% of lambs born that is weaned)	Offspring survival	Reproduction/survival	Direct	%	up	3468		80.4	NA	-0.444	0.164	-0.552239	NA	-0.444	-0.552239	NA	<0.01	NA	NA	Fped	24.8	NA	1
Sheep	Targhee	Targhee	USA	Ercanbrack & Knight	J. Anim. Sci.	1991	Ercanbrack_1991	Ercanbrack_1991_Targhee	Effects of inbreeding on reproduction and wool production of Rambouillet, Targhee, and Columbia ewes	Lambing date (compared to start date)	Fertility interval	Reproduction/survival	Direct	days	down	5988		112.9	NA	0.069	0.026	0.061116	NA	-0.069	-0.061116	NA	<0.01	NA	NA	Fped	15.2	NA	1
Sheep	Targhee	Targhee	USA	Ercanbrack & Knight	J. Anim. Sci.	1991	Ercanbrack_1991	Ercanbrack_1991_Targhee	Effects of inbreeding on reproduction and wool production of Rambouillet, Targhee, and Columbia ewes	Birth weight	Birth weight	Weight/growth	Direct	kg	up	5988		4.59	NA	-0.014	0.002	-0.305011	NA	-0.014	-0.305011	NA	<0.01	NA	NA	Fped	21.4	NA	1
Sheep	Targhee	Targhee	USA	Ercanbrack & Knight	J. Anim. Sci.	1991	Ercanbrack_1991	Ercanbrack_1991_Targhee	Effects of inbreeding on reproduction and wool production of Rambouillet, Targhee, and Columbia ewes	Born alive (% lambs born that is alive)	Offspring survival	Reproduction/survival	Direct	%	up	5988		93	NA	-0.061	0.07	-0.0655914	NA	-0.061	-0.0655914	NA	>0.05	NA	NA	Fped	21.4	NA	1
Sheep	Targhee	Targhee	USA	Ercanbrack & Knight	J. Anim. Sci.	1991	Ercanbrack_1991	Ercanbrack_1991_Targhee	Effects of inbreeding on reproduction and wool production of Rambouillet, Targhee, and Columbia ewes	Lamb viability (% of lambs born that is weaned)	Offspring survival	Reproduction/survival	Direct	%	up	5988		83.4	NA	-0.458	0.103	-0.549161	NA	-0.458	-0.549161	NA	<0.01	NA	NA	Fped	21.4	NA	1
Sheep	Rambouillet	Rambouillet	USA	Ercanbrack & Knight	J. Anim. Sci.	1991	Ercanbrack_1991	Ercanbrack_1991_Rambouillet	Effects of inbreeding on reproduction and wool production of Rambouillet, Targhee, and Columbia ewes	Lambing date (compared to start date)	Fertility interval	Reproduction/survival	Direct	days	down	7014		103.7	NA	0.023	0.022	0.0221794	NA	-0.023	-0.0221794	NA	>0.05	NA	NA	Fped	20.2	NA	1
Sheep	Rambouillet	Rambouillet	USA	Ercanbrack & Knight	J. Anim. Sci.	1991	Ercanbrack_1991	Ercanbrack_1991_Rambouillet	Effects of inbreeding on reproduction and wool production of Rambouillet, Targhee, and Columbia ewes	Birth weight	Birth weight	Weight/growth	Direct	kg	up	7014		4.43	NA	-0.008	0.002	-0.180587	NA	-0.008	-0.180587	NA	<0.01	NA	NA	Fped	25.3	NA	1
Sheep	Rambouillet	Rambouillet	USA	Ercanbrack & Knight	J. Anim. Sci.	1991	Ercanbrack_1991	Ercanbrack_1991_Rambouillet	Effects of inbreeding on reproduction and wool production of Rambouillet, Targhee, and Columbia ewes	Born alive (% lambs born that is alive)	Offspring survival	Reproduction/survival	Direct	%	up	7014		91	NA	-0.13	0.07	-0.142857	NA	-0.13	-0.142857	NA	>0.05	NA	NA	Fped	25.3	NA	1
Sheep	Rambouillet	Rambouillet	USA	Ercanbrack & Knight	J. Anim. Sci.	1991	Ercanbrack_1991	Ercanbrack_1991_Rambouillet	Effects of inbreeding on reproduction and wool production of Rambouillet, Targhee, and Columbia ewes	Lamb viability (% of lambs born that is weaned)	Offspring survival	Reproduction/survival	Direct	%	up	7014		78.5	NA	-0.241	0.102	-0.307006	NA	-0.241	-0.307006	NA	<0.05	NA	NA	Fped	25.3	NA	1
Sheep	Columbia	Columbia	USA	Ercanbrack & Knight	J. Anim. Sci.	1991	Ercanbrack_1991	Ercanbrack_1991_Columbia	Effects of inbreeding on reproduction and wool production of Rambouillet, Targhee, and Columbia ewes	Ewe viability (ewes alive at lambing per ewes put into breeding)	Adult survival	Reproduction/survival	Direct	%	up	NA		98.3	NA	0.052	0.052	0.0528993	NA	0.052	0.0528993	NA	>0.05	NA	NA	Fped	19.9	NA	1
Sheep	Columbia	Columbia	USA	Ercanbrack & Knight	J. Anim. Sci.	1991	Ercanbrack_1991	Ercanbrack_1991_Columbia	Effects of inbreeding on reproduction and wool production of Rambouillet, Targhee, and Columbia ewes	Fertility (ewes lambing per ewes alive at lambing)	Fertility success	Reproduction/survival	Direct	%	up	NA		89.1	NA	-0.088	0.13	-0.0987654	NA	-0.088	-0.0987654	NA	>0.05	NA	NA	Fped	19.9	NA	1
Sheep	Columbia	Columbia	USA	Ercanbrack & Knight	J. Anim. Sci.	1991	Ercanbrack_1991	Ercanbrack_1991_Columbia	Effects of inbreeding on reproduction and wool production of Rambouillet, Targhee, and Columbia ewes	Net reproduction rate (lambs weaned/ewes put into breeding; combines ewe viability, fertility, prolificacy, born alive and lamb viability)	Reproduction other (maternal)	Reproduction/survival	Maternal	%	up	NA		85.3	NA	-0.495	0.267	-0.580305	NA	-0.495	-0.580305	NA	<0.05	NA	NA	Fped	19.9	NA	1
Sheep	Columbia	Columbia	USA	Ercanbrack & Knight	J. Anim. Sci.	1991	Ercanbrack_1991	Ercanbrack_1991_Columbia	Effects of inbreeding on reproduction and wool production of Rambouillet, Targhee, and Columbia ewes	Weaning weight	Weight (maternal)	Weight/growth	Maternal	kg	up	NA		33.9	NA	-0.001	0.024	-0.00294985	NA	-0.001	-0.00294985	NA	>0.05	NA	NA	Fped	19.9	NA	1
Sheep	Columbia	Columbia	USA	Ercanbrack & Knight	J. Anim. Sci.	1991	Ercanbrack_1991	Ercanbrack_1991_Columbia	Effects of inbreeding on reproduction and wool production of Rambouillet, Targhee, and Columbia ewes	Prolificacy (lambs born per ewe lambing)	Litter size	Reproduction/survival	Direct	%	up	NA		137.2	NA	-0.191	0.212	-0.139213	NA	-0.191	-0.139213	NA	>0.05	NA	NA	Fped	24.8	NA	1
Sheep	Columbia	Columbia	USA	Ercanbrack & Knight	J. Anim. Sci.	1991	Ercanbrack_1991	Ercanbrack_1991_Columbia	Effects of inbreeding on reproduction and wool production of Rambouillet, Targhee, and Columbia ewes	Total weaning weight of litter (total litter weight of lamb weaned at 120d per ewe put into breeding; combines net reproduction rate and average weaning weight)	Litter weight at weaning	Production	Direct	kg	up	NA		28.9	NA	-0.308	0.09	-1.06574	NA	-0.308	-1.06574	NA	<0.01	NA	NA	Fped	24.8	NA	1
Sheep	Columbia	Columbia	USA	Ercanbrack & Knight	J. Anim. Sci.	1991	Ercanbrack_1991	Ercanbrack_1991_Columbia	Effects of inbreeding on reproduction and wool production of Rambouillet, Targhee, and Columbia ewes	Net reproduction rate (lambs weaned/ewes put into breeding; combines ewe viability, fertility, prolificacy, born alive and lamb viability)	Reproduction other	Reproduction/survival	Direct	%	up	NA		85.3	NA	-0.638	0.282	-0.747948	NA	-0.638	-0.747948	NA	<0.05	NA	NA	Fped	24.8	NA	1
Sheep	Columbia	Columbia	USA	Ercanbrack & Knight	J. Anim. Sci.	1991	Ercanbrack_1991	Ercanbrack_1991_Columbia	Effects of inbreeding on reproduction and wool production of Rambouillet, Targhee, and Columbia ewes	Weaning weight	Weight	Weight/growth	Direct	kg	up	NA		33.9	NA	-0.087	0.024	-0.256637	NA	-0.087	-0.256637	NA	<0.01	NA	NA	Fped	24.8	NA	1
Sheep	Columbia	Columbia	USA	Ercanbrack & Knight	J. Anim. Sci.	1991	Ercanbrack_1991	Ercanbrack_1991_Columbia	Effects of inbreeding on reproduction and wool production of Rambouillet, Targhee, and Columbia ewes	Fertility (ewes lambing per ewes alive at lambing)	Fertility success (offspring)	Reproduction/survival	Offspring	%	up	NA		89.1	NA	-0.017	0.136	-0.0190797	NA	-0.017	-0.0190797	NA	>0.05	NA	NA	Fped	24.8	NA	1
Sheep	Rambouillet	Rambouillet	USA	Ercanbrack & Knight	J. Anim. Sci.	1991	Ercanbrack_1991	Ercanbrack_1991_Rambouillet	Effects of inbreeding on reproduction and wool production of Rambouillet, Targhee, and Columbia ewes	Ewe viability (ewes alive at lambing per ewes put into breeding)	Adult survival	Reproduction/survival	Direct	%	up	NA		98.4	NA	-0.043	0.031	-0.0436992	NA	-0.043	-0.0436992	NA	>0.05	NA	NA	Fped	20.2	NA	1
Sheep	Rambouillet	Rambouillet	USA	Ercanbrack & Knight	J. Anim. Sci.	1991	Ercanbrack_1991	Ercanbrack_1991_Rambouillet	Effects of inbreeding on reproduction and wool production of Rambouillet, Targhee, and Columbia ewes	Fertility (ewes lambing per ewes alive at lambing)	Fertility success	Reproduction/survival	Direct	%	up	NA		87.5	NA	-0.23	0.082	-0.262857	NA	-0.23	-0.262857	NA	<0.05	NA	NA	Fped	20.2	NA	1
Sheep	Rambouillet	Rambouillet	USA	Ercanbrack & Knight	J. Anim. Sci.	1991	Ercanbrack_1991	Ercanbrack_1991_Rambouillet	Effects of inbreeding on reproduction and wool production of Rambouillet, Targhee, and Columbia ewes	Prolificacy (lambs born per ewe lambing)	Litter size (maternal)	Reproduction/survival	Maternal	%	up	NA		133	NA	-0.385	0.121	-0.289474	NA	-0.385	-0.289474	NA	<0.01	NA	NA	Fped	20.2	NA	1
Sheep	Rambouillet	Rambouillet	USA	Ercanbrack & Knight	J. Anim. Sci.	1991	Ercanbrack_1991	Ercanbrack_1991_Rambouillet	Effects of inbreeding on reproduction and wool production of Rambouillet, Targhee, and Columbia ewes	Total weaning weight of litter (total litter weight of lamb weaned at 120d per ewe put into breeding; combines net reproduction rate and average weaning weight)	Litter weight at weaning (maternal)	Production	Maternal	kg	up	NA		24.4	NA	-0.31	0.045	-1.27049	NA	-0.31	-1.27049	NA	<0.01	NA	NA	Fped	20.2	NA	1
Sheep	Rambouillet	Rambouillet	USA	Ercanbrack & Knight	J. Anim. Sci.	1991	Ercanbrack_1991	Ercanbrack_1991_Rambouillet	Effects of inbreeding on reproduction and wool production of Rambouillet, Targhee, and Columbia ewes	Net reproduction rate (lambs weaned/ewes put into breeding; combines ewe viability, fertility, prolificacy, born alive and lamb viability)	Reproduction other (maternal)	Reproduction/survival	Maternal	%	up	NA		79	NA	-0.938	0.153	-1.18734	NA	-0.938	-1.18734	NA	<0.01	NA	NA	Fped	20.2	NA	1
Sheep	Rambouillet	Rambouillet	USA	Ercanbrack & Knight	J. Anim. Sci.	1991	Ercanbrack_1991	Ercanbrack_1991_Rambouillet	Effects of inbreeding on reproduction and wool production of Rambouillet, Targhee, and Columbia ewes	Weaning weight	Weight (maternal)	Weight/growth	Maternal	kg	up	NA		30.9	NA	-0.033	0.011	-0.106796	NA	-0.033	-0.106796	NA	<0.01	NA	NA	Fped	20.2	NA	1
Sheep	Rambouillet	Rambouillet	USA	Ercanbrack & Knight	J. Anim. Sci.	1991	Ercanbrack_1991	Ercanbrack_1991_Rambouillet	Effects of inbreeding on reproduction and wool production of Rambouillet, Targhee, and Columbia ewes	Prolificacy (lambs born per ewe lambing)	Litter size	Reproduction/survival	Direct	%	up	NA		133	NA	-0.292	0.121	-0.219549	NA	-0.292	-0.219549	NA	<0.05	NA	NA	Fped	25.3	NA	1
Sheep	Rambouillet	Rambouillet	USA	Ercanbrack & Knight	J. Anim. Sci.	1991	Ercanbrack_1991	Ercanbrack_1991_Rambouillet	Effects of inbreeding on reproduction and wool production of Rambouillet, Targhee, and Columbia ewes	Total weaning weight of litter (total litter weight of lamb weaned at 120d per ewe put into breeding; combines net reproduction rate and average weaning weight)	Litter weight at weaning	Production	Direct	kg	up	NA		24.4	NA	-0.242	0.046	-0.991803	NA	-0.242	-0.991803	NA	<0.01	NA	NA	Fped	25.3	NA	1
Sheep	Rambouillet	Rambouillet	USA	Ercanbrack & Knight	J. Anim. Sci.	1991	Ercanbrack_1991	Ercanbrack_1991_Rambouillet	Effects of inbreeding on reproduction and wool production of Rambouillet, Targhee, and Columbia ewes	Net reproduction rate (lambs weaned/ewes put into breeding; combines ewe viability, fertility, prolificacy, born alive and lamb viability)	Reproduction other	Reproduction/survival	Direct	%	up	NA		79	NA	-0.503	0.156	-0.636709	NA	-0.503	-0.636709	NA	<0.01	NA	NA	Fped	25.3	NA	1
Sheep	Rambouillet	Rambouillet	USA	Ercanbrack & Knight	J. Anim. Sci.	1991	Ercanbrack_1991	Ercanbrack_1991_Rambouillet	Effects of inbreeding on reproduction and wool production of Rambouillet, Targhee, and Columbia ewes	Weaning weight	Weight	Weight/growth	Direct	kg	up	NA		30.9	NA	-0.114	0.013	-0.368932	NA	-0.114	-0.368932	NA	>0.05	NA	NA	Fped	25.3	NA	1
Sheep	Rambouillet	Rambouillet	USA	Ercanbrack & Knight	J. Anim. Sci.	1991	Ercanbrack_1991	Ercanbrack_1991_Rambouillet	Effects of inbreeding on reproduction and wool production of Rambouillet, Targhee, and Columbia ewes	Fertility (ewes lambing per ewes alive at lambing)	Fertility success (offspring)	Reproduction/survival	Offspring	%	up	NA		87.5	NA	-0.001	0.083	-0.00114286	NA	-0.001	-0.00114286	NA	>0.05	NA	NA	Fped	25.3	NA	1
Sheep	Targhee	Targhee	USA	Ercanbrack & Knight	J. Anim. Sci.	1991	Ercanbrack_1991	Ercanbrack_1991_Targhee	Effects of inbreeding on reproduction and wool production of Rambouillet, Targhee, and Columbia ewes	Ewe viability (ewes alive at lambing per ewes put into breeding)	Adult survival	Reproduction/survival	Direct	%	up	NA		98.5	NA	-0.013	0.036	-0.013198	NA	-0.013	-0.013198	NA	>0.05	NA	NA	Fped	15.2	NA	1
Sheep	Targhee	Targhee	USA	Ercanbrack & Knight	J. Anim. Sci.	1991	Ercanbrack_1991	Ercanbrack_1991_Targhee	Effects of inbreeding on reproduction and wool production of Rambouillet, Targhee, and Columbia ewes	Fertility (ewes lambing per ewes alive at lambing)	Fertility success	Reproduction/survival	Direct	%	up	NA		91.6	NA	-0.012	0.083	-0.0131004	NA	-0.012	-0.0131004	NA	>0.05	NA	NA	Fped	15.2	NA	1
Sheep	Targhee	Targhee	USA	Ercanbrack & Knight	J. Anim. Sci.	1991	Ercanbrack_1991	Ercanbrack_1991_Targhee	Effects of inbreeding on reproduction and wool production of Rambouillet, Targhee, and Columbia ewes	Prolificacy (lambs born per ewe lambing)	Litter size (maternal)	Reproduction/survival	Maternal	%	up	NA		138.5	NA	-0.476	0.147	-0.343682	NA	-0.476	-0.343682	NA	<0.01	NA	NA	Fped	15.2	NA	1
Sheep	Targhee	Targhee	USA	Ercanbrack & Knight	J. Anim. Sci.	1991	Ercanbrack_1991	Ercanbrack_1991_Targhee	Effects of inbreeding on reproduction and wool production of Rambouillet, Targhee, and Columbia ewes	Total weaning weight of litter (total litter weight of lamb weaned at 120d per ewe put into breeding; combines net reproduction rate and average weaning weight)	Litter weight at weaning (maternal)	Production	Maternal	kg	up	NA		31.7	NA	-0.15	0.059	-0.473186	NA	-0.15	-0.473186	NA	<0.01	NA	NA	Fped	15.2	NA	1
Sheep	Targhee	Targhee	USA	Ercanbrack & Knight	J. Anim. Sci.	1991	Ercanbrack_1991	Ercanbrack_1991_Targhee	Effects of inbreeding on reproduction and wool production of Rambouillet, Targhee, and Columbia ewes	Net reproduction rate (lambs weaned/ewes put into breeding; combines ewe viability, fertility, prolificacy, born alive and lamb viability)	Reproduction other (maternal)	Reproduction/survival	Maternal	%	up	NA		94.3	NA	-0.448	0.189	-0.47508	NA	-0.448	-0.47508	NA	<0.05	NA	NA	Fped	15.2	NA	1
Sheep	Targhee	Targhee	USA	Ercanbrack & Knight	J. Anim. Sci.	1991	Ercanbrack_1991	Ercanbrack_1991_Targhee	Effects of inbreeding on reproduction and wool production of Rambouillet, Targhee, and Columbia ewes	Weaning weight	Weight (maternal)	Weight/growth	Maternal	kg	up	NA		33.6	NA	-0.011	0.015	-0.0327381	NA	-0.011	-0.0327381	NA	>0.05	NA	NA	Fped	15.2	NA	1
Sheep	Targhee	Targhee	USA	Ercanbrack & Knight	J. Anim. Sci.	1991	Ercanbrack_1991	Ercanbrack_1991_Targhee	Effects of inbreeding on reproduction and wool production of Rambouillet, Targhee, and Columbia ewes	Prolificacy (lambs born per ewe lambing)	Litter size	Reproduction/survival	Direct	%	up	NA		138.5	NA	0.221	0.148	0.159567	NA	0.221	0.159567	NA	>0.05	NA	NA	Fped	21.4	NA	1
Sheep	Targhee	Targhee	USA	Ercanbrack & Knight	J. Anim. Sci.	1991	Ercanbrack_1991	Ercanbrack_1991_Targhee	Effects of inbreeding on reproduction and wool production of Rambouillet, Targhee, and Columbia ewes	Total weaning weight of litter (total litter weight of lamb weaned at 120d per ewe put into breeding; combines net reproduction rate and average weaning weight)	Litter weight at weaning	Production	Direct	kg	up	NA		31.7	NA	-0.376	0.06	-1.18612	NA	-0.376	-1.18612	NA	<0.01	NA	NA	Fped	21.4	NA	1
Sheep	Targhee	Targhee	USA	Ercanbrack & Knight	J. Anim. Sci.	1991	Ercanbrack_1991	Ercanbrack_1991_Targhee	Effects of inbreeding on reproduction and wool production of Rambouillet, Targhee, and Columbia ewes	Net reproduction rate (lambs weaned/ewes put into breeding; combines ewe viability, fertility, prolificacy, born alive and lamb viability)	Reproduction other	Reproduction/survival	Direct	%	up	NA		94.3	NA	-0.778	0.193	-0.825027	NA	-0.778	-0.825027	NA	<0.01	NA	NA	Fped	21.4	NA	1
Sheep	Targhee	Targhee	USA	Ercanbrack & Knight	J. Anim. Sci.	1991	Ercanbrack_1991	Ercanbrack_1991_Targhee	Effects of inbreeding on reproduction and wool production of Rambouillet, Targhee, and Columbia ewes	Weaning weight	Weight	Weight/growth	Direct	kg	up	NA		33.6	NA	-0.116	0.015	-0.345238	NA	-0.116	-0.345238	NA	<0.01	NA	NA	Fped	21.4	NA	1
Sheep	Targhee	Targhee	USA	Ercanbrack & Knight	J. Anim. Sci.	1991	Ercanbrack_1991	Ercanbrack_1991_Targhee	Effects of inbreeding on reproduction and wool production of Rambouillet, Targhee, and Columbia ewes	Fertility (ewes lambing per ewes alive at lambing)	Fertility success (offspring)	Reproduction/survival	Offspring	%	up	NA		91.6	NA	-0.301	0.085	-0.328603	NA	-0.301	-0.328603	NA	<0.01	NA	NA	Fped	21.4	NA	1
Sheep	Various Sheepbreeds Scotland	Scottish Blackface, Cheviot (South Country) and Welsh Mountain	Scotland	Wiener et al.	Anim. Prod.	1992	Wiener_1992c	Wiener_1992c_Various Sheepbreeds Scotland	Effects of rapid inbreeding and of crossing of inbred lines on the body weight growth of sheep	Body weight wk78	Weight	Weight/growth	Direct	kg	up	1062		48.47	NA	-0.203	0.046	-0.418816	NA	-0.203	-0.418816	NA	NA	NA	F-classes: 0.25,0.375,0.5 and 0.594 (but b estimated)	Fped	NA	NA	1
Sheep	Various Sheepbreeds Scotland	Scottish Blackface, Cheviot (South Country) and Welsh Mountain	Scotland	Wiener et al.	Anim. Prod.	1992	Wiener_1992c	Wiener_1992c_Various Sheepbreeds Scotland	Effects of rapid inbreeding and of crossing of inbred lines on the body weight growth of sheep	Body weight wk78	Weight (maternal)	Weight/growth	Maternal	kg	up	1062		48.47	NA	-0.045	0.0315	-0.0928409	NA	-0.045	-0.0928409	NA	NA	NA	F-classes: 0.25,0.375,0.5 and 0.594 (but b estimated)	Fped	NA	NA	1
Sheep	Various Sheepbreeds Scotland	Scottish Blackface, Cheviot (South Country) and Welsh Mountain	Scotland	Wiener et al.	Anim. Prod.	1992	Wiener_1992b	Wiener_1992b_Various Sheepbreeds Scotland	Effects of rapid inbreeding and of crossing inbred lines on the growth of linear body dimensions of sheep	Body length wk78	Body dimensions	Conformation	Direct	mm	up	2369		374	NA	-0.646	0.138	-0.172727	NA	-0.646	-0.172727	NA	NA	NA	F-classes: 0.25,0.375,0.5 and 0.594 (but b estimated)	Fped	NA	NA	1
Sheep	Various Sheepbreeds Scotland	Scottish Blackface, Cheviot (South Country) and Welsh Mountain	Scotland	Wiener et al.	Anim. Prod.	1992	Wiener_1992b	Wiener_1992b_Various Sheepbreeds Scotland	Effects of rapid inbreeding and of crossing inbred lines on the growth of linear body dimensions of sheep	Head width wk78	Body dimensions	Conformation	Direct	mm	up	2369		120	NA	-0.106	0.021	-0.0883333	NA	-0.106	-0.0883333	NA	NA	NA	F-classes: 0.25,0.375,0.5 and 0.594 (but b estimated)	Fped	NA	NA	1
Sheep	Various Sheepbreeds Scotland	Scottish Blackface, Cheviot (South Country) and Welsh Mountain	Scotland	Wiener et al.	Anim. Prod.	1992	Wiener_1992b	Wiener_1992b_Various Sheepbreeds Scotland	Effects of rapid inbreeding and of crossing inbred lines on the growth of linear body dimensions of sheep	Hook width wk6	Body dimensions	Conformation	Direct	mm	up	2369		110	NA	-0.121	0.039	-0.11	NA	-0.121	-0.11	NA	NA	NA	F-classes: 0.25,0.375,0.5 and 0.594 (but b estimated)	Fped	NA	NA	1
Sheep	Various Sheepbreeds Scotland	Scottish Blackface, Cheviot (South Country) and Welsh Mountain	Scotland	Wiener et al.	Anim. Prod.	1992	Wiener_1992b	Wiener_1992b_Various Sheepbreeds Scotland	Effects of rapid inbreeding and of crossing inbred lines on the growth of linear body dimensions of sheep	Hook width wk78	Body dimensions	Conformation	Direct	mm	up	2369		194	NA	-0.362	0.059	-0.186598	NA	-0.362	-0.186598	NA	NA	NA	F-classes: 0.25,0.375,0.5 and 0.594 (but b estimated)	Fped	NA	NA	1
Sheep	Various Sheepbreeds Scotland	Scottish Blackface, Cheviot (South Country) and Welsh Mountain	Scotland	Wiener et al.	Anim. Prod.	1992	Wiener_1992b	Wiener_1992b_Various Sheepbreeds Scotland	Effects of rapid inbreeding and of crossing inbred lines on the growth of linear body dimensions of sheep	Shoulder width wk78	Body dimensions	Conformation	Direct	mm	up	2369		208	NA	-0.468	0.072	-0.225	NA	-0.468	-0.225	NA	NA	NA	F-classes: 0.25,0.375,0.5 and 0.594 (but b estimated)	Fped	NA	NA	1
Sheep	Various Sheepbreeds Scotland	Scottish Blackface, Cheviot (South Country) and Welsh Mountain	Scotland	Wiener et al.	Anim. Prod.	1992	Wiener_1992b	Wiener_1992b_Various Sheepbreeds Scotland	Effects of rapid inbreeding and of crossing inbred lines on the growth of linear body dimensions of sheep	Tibia length wk6	Body dimensions	Conformation	Direct	mm	up	2369		164	NA	-0.1	0.047	-0.0609756	NA	-0.1	-0.0609756	NA	NA	NA	F-classes: 0.25,0.375,0.5 and 0.594 (but b estimated)	Fped	NA	NA	1
Sheep	Various Sheepbreeds Scotland	Scottish Blackface, Cheviot (South Country) and Welsh Mountain	Scotland	Wiener et al.	Anim. Prod.	1992	Wiener_1992b	Wiener_1992b_Various Sheepbreeds Scotland	Effects of rapid inbreeding and of crossing inbred lines on the growth of linear body dimensions of sheep	Tibia length wk78	Body dimensions	Conformation	Direct	mm	up	2369		224	NA	-0.163	0.046	-0.0727679	NA	-0.163	-0.0727679	NA	NA	NA	F-classes: 0.25,0.375,0.5 and 0.594 (but b estimated)	Fped	NA	NA	1
Sheep	Various Sheepbreeds Scotland	Scottish Blackface, Cheviot (South Country) and Welsh Mountain	Scotland	Wiener et al.	Anim. Prod.	1992	Wiener_1992b	Wiener_1992b_Various Sheepbreeds Scotland	Effects of rapid inbreeding and of crossing inbred lines on the growth of linear body dimensions of sheep	Shoulder width wk6	Body dimensions (maternal)	Conformation	Maternal	mm	up	2369		134	NA	-0.339	0.069	-0.252985	NA	-0.339	-0.252985	NA	NA	NA	F-classes: 0.25,0.375,0.5 and 0.594 (but b estimated)	Fped	NA	NA	1
Sheep	Various Sheepbreeds Scotland	Scottish Blackface, Cheviot (South Country) and Welsh Mountain	Scotland	Wiener et al.	Anim. Prod.	1992	Wiener_1992b	Wiener_1992b_Various Sheepbreeds Scotland	Effects of rapid inbreeding and of crossing inbred lines on the growth of linear body dimensions of sheep	Shoulder width wk78	Body dimensions (maternal)	Conformation	Maternal	mm	up	2369		208	NA	-0.16	0.087	-0.0769231	NA	-0.16	-0.0769231	NA	NA	NA	F-classes: 0.25,0.375,0.5 and 0.594 (but b estimated)	Fped	NA	NA	1
Sheep	Various Sheepbreeds Scotland	Scottish Blackface, Cheviot (South Country) and Welsh Mountain	Scotland	Wiener et al.	Anim. Prod.	1992	Wiener_1992b	Wiener_1992b_Various Sheepbreeds Scotland	Effects of rapid inbreeding and of crossing inbred lines on the growth of linear body dimensions of sheep	Body length wk78	Body dimensions (maternal)	Conformation	Maternal	mm	up	2369		374	NA	-0.301	0.166	-0.0804813	NA	-0.301	-0.0804813	NA	NA	NA	F-classes: 0.25,0.375,0.5 and 0.594 (but b estimated)	Fped	NA	NA	1
Sheep	Various Sheepbreeds Scotland	Scottish Blackface, Cheviot (South Country) and Welsh Mountain	Scotland	Wiener et al.	Anim. Prod.	1992	Wiener_1992b	Wiener_1992b_Various Sheepbreeds Scotland	Effects of rapid inbreeding and of crossing inbred lines on the growth of linear body dimensions of sheep	Head width wk78	Body dimensions (maternal)	Conformation	Maternal	mm	up	2369		120	NA	-0.014	0.025	-0.0116667	NA	-0.014	-0.0116667	NA	NA	NA	F-classes: 0.25,0.375,0.5 and 0.594 (but b estimated)	Fped	NA	NA	1
Sheep	Various Sheepbreeds Scotland	Scottish Blackface, Cheviot (South Country) and Welsh Mountain	Scotland	Wiener et al.	Anim. Prod.	1992	Wiener_1992b	Wiener_1992b_Various Sheepbreeds Scotland	Effects of rapid inbreeding and of crossing inbred lines on the growth of linear body dimensions of sheep	Hook width wk6	Body dimensions (maternal)	Conformation	Maternal	mm	up	2369		110	NA	-0.198	0.047	-0.18	NA	-0.198	-0.18	NA	NA	NA	F-classes: 0.25,0.375,0.5 and 0.594 (but b estimated)	Fped	NA	NA	1
Sheep	Various Sheepbreeds Scotland	Scottish Blackface, Cheviot (South Country) and Welsh Mountain	Scotland	Wiener et al.	Anim. Prod.	1992	Wiener_1992b	Wiener_1992b_Various Sheepbreeds Scotland	Effects of rapid inbreeding and of crossing inbred lines on the growth of linear body dimensions of sheep	Hook width wk78	Body dimensions (maternal)	Conformation	Maternal	mm	up	2369		194	NA	-0.097	0.072	-0.05	NA	-0.097	-0.05	NA	NA	NA	F-classes: 0.25,0.375,0.5 and 0.594 (but b estimated)	Fped	NA	NA	1
Sheep	Various Sheepbreeds Scotland	Scottish Blackface, Cheviot (South Country) and Welsh Mountain	Scotland	Wiener et al.	Anim. Prod.	1992	Wiener_1992b	Wiener_1992b_Various Sheepbreeds Scotland	Effects of rapid inbreeding and of crossing inbred lines on the growth of linear body dimensions of sheep	Tibia length wk6	Body dimensions (maternal)	Conformation	Maternal	mm	up	2369		164	NA	-0.114	0.057	-0.0695122	NA	-0.114	-0.0695122	NA	NA	NA	F-classes: 0.25,0.375,0.5 and 0.594 (but b estimated)	Fped	NA	NA	1
Sheep	Various Sheepbreeds Scotland	Scottish Blackface, Cheviot (South Country) and Welsh Mountain	Scotland	Wiener et al.	Anim. Prod.	1992	Wiener_1992b	Wiener_1992b_Various Sheepbreeds Scotland	Effects of rapid inbreeding and of crossing inbred lines on the growth of linear body dimensions of sheep	Tibia length wk78	Body dimensions (maternal)	Conformation	Maternal	mm	up	2369		224	NA	-0.043	0.056	-0.0191964	NA	-0.043	-0.0191964	NA	NA	NA	F-classes: 0.25,0.375,0.5 and 0.594 (but b estimated)	Fped	NA	NA	1
Sheep	Various Sheepbreeds Scotland	Scottish Blackface, Cheviot (South Country) and Welsh Mountain	Scotland	Wiener et al.	Anim. Prod.	1992	Wiener_1992c	Wiener_1992c_Various Sheepbreeds Scotland	Effects of rapid inbreeding and of crossing of inbred lines on the body weight growth of sheep	Body weight at birth	Birth weight	Weight/growth	Direct	kg	up	2369		3.12	NA	-0.016	0.003	-0.512821	NA	-0.016	-0.512821	NA	NA	NA	F-classes: 0.25,0.375,0.5 and 0.594 (but b estimated)	Fped	NA	NA	1
Sheep	Various Sheepbreeds Scotland	Scottish Blackface, Cheviot (South Country) and Welsh Mountain	Scotland	Wiener et al.	Anim. Prod.	1992	Wiener_1992c	Wiener_1992c_Various Sheepbreeds Scotland	Effects of rapid inbreeding and of crossing of inbred lines on the body weight growth of sheep	Early growth rate (birth to 24wk)	Growth	Weight/growth	Direct	g/d	up	2369		148	NA	-0.523	0.113	-0.353378	NA	-0.523	-0.353378	NA	NA	NA	F-classes: 0.25,0.375,0.5 and 0.594 (but b estimated)	Fped	NA	NA	1
Sheep	Various Sheepbreeds Scotland	Scottish Blackface, Cheviot (South Country) and Welsh Mountain	Scotland	Wiener et al.	Anim. Prod.	1992	Wiener_1992c	Wiener_1992c_Various Sheepbreeds Scotland	Effects of rapid inbreeding and of crossing of inbred lines on the body weight growth of sheep	Body weight at weaning (wk15)	Weight	Weight/growth	Direct	kg	up	2369		22.8	NA	-0.073	0.026	-0.320175	NA	-0.073	-0.320175	NA	NA	NA	F-classes: 0.25,0.375,0.5 and 0.594 (but b estimated)	Fped	NA	NA	1
Sheep	Various Sheepbreeds Scotland	Scottish Blackface, Cheviot (South Country) and Welsh Mountain	Scotland	Wiener et al.	Anim. Prod.	1992	Wiener_1992c	Wiener_1992c_Various Sheepbreeds Scotland	Effects of rapid inbreeding and of crossing of inbred lines on the body weight growth of sheep	Body weight at birth	Birth weight (maternal)	Weight/growth	Maternal	kg	up	2369		3.12	NA	-0.0057	0.0021	-0.182692	NA	-0.0057	-0.182692	NA	NA	NA	F-classes: 0.25,0.375,0.5 and 0.594 (but b estimated)	Fped	NA	NA	1
Sheep	Various Sheepbreeds Scotland	Scottish Blackface, Cheviot (South Country) and Welsh Mountain	Scotland	Wiener et al.	Anim. Prod.	1992	Wiener_1992c	Wiener_1992c_Various Sheepbreeds Scotland	Effects of rapid inbreeding and of crossing of inbred lines on the body weight growth of sheep	Early growth rate (birth to 24wk)	Growth (maternal)	Weight/growth	Maternal	g/d	up	2369		148	NA	-0.395	0.137	-0.00266892	NA	-0.395	-0.00266892	NA	NA	NA	F-classes: 0.25,0.375,0.5 and 0.594 (but b estimated)	Fped	NA	NA	1
Sheep	Various Sheepbreeds Scotland	Scottish Blackface, Cheviot (South Country) and Welsh Mountain	Scotland	Wiener et al.	Anim. Prod.	1992	Wiener_1992c	Wiener_1992c_Various Sheepbreeds Scotland	Effects of rapid inbreeding and of crossing of inbred lines on the body weight growth of sheep	Body weight at weaning (wk15)	Weight (maternal)	Weight/growth	Maternal	kg	up	2369		22.8	NA	-0.0764	0.0183	-0.335088	NA	-0.0764	-0.335088	NA	NA	NA	F-classes: 0.25,0.375,0.5 and 0.594 (but b estimated)	Fped	NA	NA	1
Sheep	Various Sheepbreeds Scotland	Scottish Blackface, Cheviot (South Country) and Welsh Mountain	Scotland	Wiener et al.	Anim. Prod.	1992	Wiener_1992a	Wiener_1992a_Various Sheepbreeds Scotland	Effects of rapid inbreeding and of crossing of inbred lines on conception rate, prolificacy and ewe survival in sheep	Survival (risk of death from one year to next)	Adult survival	Reproduction/survival	Direct	%	down	NA		NA	NA	NA	NA	1.8	NA	NA	-1.8	NA	<0.001	NA	F-classes: 0.25,0.375,0.5 and 0.594 (but b estimated)	Fped	NA	NA	1
Sheep	Various Sheepbreeds Scotland	Scottish Blackface, Cheviot (South Country) and Welsh Mountain	Scotland	Wiener et al.	Anim. Prod.	1992	Wiener_1992a	Wiener_1992a_Various Sheepbreeds Scotland	Effects of rapid inbreeding and of crossing of inbred lines on conception rate, prolificacy and ewe survival in sheep	Conception rate	Fertility success	Reproduction/survival	Direct	%	up	NA		0.915	NA	-0.0048	0.0008	-0.52459	NA	-0.0048	-0.52459	NA	<0.001	NA	F-classes: 0.25,0.375,0.5 and 0.594 (but b estimated)	Fped	NA	NA	1
Sheep	Elsenburg Dormer	Elsenburg Dormer	South Africa	Erasmus et al.	S. Afr. J. Anim. Sci.	1993	Erasmus_1993	Erasmus_1993_Elsenburg Dormer	Inbreeding in the Elsenburger Dormer Sheepstud	Kleiber ratio (ADG/WW^0.75)	Feed efficiency (maternal)	Other traits	Maternal	ratio	up	7782	NA	19.91	NA	-0.001	0.0001	-0.0050226	NA	-0.001	-0.0050226	NA	<0.01	NA	pedigree of 9551 animals	Fped	15	NA	1
Sheep	Elsenburg Dormer	Elsenburg Dormer	South Africa	Erasmus et al.	S. Afr. J. Anim. Sci.	1993	Erasmus_1993	Erasmus_1993_Elsenburg Dormer	Inbreeding in the Elsenburger Dormer Sheepstud	Kleiber ratio (ADG/WW^0.75)	Feed efficiency	Other traits	Direct	ratio	up	7782		19.91	NA	-0.0002	0.0001	-0.00100452	NA	-0.0002	-0.00100452	NA	<0.01	NA	pedigree of 9551 animals	Fped	15	NA	1
Sheep	Elsenburg Dormer	Elsenburg Dormer	South Africa	Erasmus et al.	S. Afr. J. Anim. Sci.	1993	Erasmus_1993	Erasmus_1993_Elsenburg Dormer	Inbreeding in the Elsenburger Dormer Sheepstud	Average daily gain	Growth	Weight/growth	Direct	kg/d	up	7782		0.249	NA	-0.0009	0.0002	-0.361446	NA	-0.0009	-0.361446	NA	<0.01	NA	pedigree of 9551 animals	Fped	15	NA	1
Sheep	Elsenburg Dormer	Elsenburg Dormer	South Africa	Erasmus et al.	S. Afr. J. Anim. Sci.	1993	Erasmus_1993	Erasmus_1993_Elsenburg Dormer	Inbreeding in the Elsenburger Dormer Sheepstud	Weaning weight	Weight	Weight/growth	Direct	kg	up	7782		28.7	NA	-0.099	0.017	-0.344948	NA	-0.099	-0.344948	NA	<0.01	NA	pedigree of 9551 animals	Fped	15	NA	1
Sheep	Elsenburg Dormer	Elsenburg Dormer	South Africa	Erasmus et al.	S. Afr. J. Anim. Sci.	1993	Erasmus_1993	Erasmus_1993_Elsenburg Dormer	Inbreeding in the Elsenburger Dormer Sheepstud	Average daily gain	Growth (maternal)	Weight/growth	Maternal	kg/d	up	7782		0.249	NA	-0.003	0.0002	-1.20482	NA	-0.003	-1.20482	NA	<0.01	NA	pedigree of 9551 animals	Fped	15	NA	1
Sheep	Elsenburg Dormer	Elsenburg Dormer	South Africa	Erasmus et al.	S. Afr. J. Anim. Sci.	1993	Erasmus_1993	Erasmus_1993_Elsenburg Dormer	Inbreeding in the Elsenburger Dormer Sheepstud	Weaning weight	Weight (maternal)	Weight/growth	Maternal	kg	up	7782		28.7	NA	-0.038	0.017	-0.132404	NA	-0.038	-0.132404	NA	<0.01	NA	pedigree of 9551 animals	Fped	15	NA	1
Sheep	Elsenburg Dormer	Elsenburg Dormer	South Africa	Erasmus et al.	S. Afr. J. Anim. Sci.	1993	Erasmus_1993	Erasmus_1993_Elsenburg Dormer	Inbreeding in the Elsenburger Dormer Sheepstud	Birth weight	Birth weight	Weight/growth	Direct	kg	up	8963		3.75	NA	-0.008	0.002	-0.213333	NA	-0.008	-0.213333	NA	<0.01	NA	pedigree of 9551 animals	Fped	15	NA	1
Sheep	Elsenburg Dormer	Elsenburg Dormer	South Africa	Erasmus et al.	S. Afr. J. Anim. Sci.	1993	Erasmus_1993	Erasmus_1993_Elsenburg Dormer	Inbreeding in the Elsenburger Dormer Sheepstud	Average litter size (lambs per lambing)	Litter size	Reproduction/survival	Direct	n	up	9371		1.68	NA	-0.001	0.002	-0.0595238	NA	-0.001	-0.0595238	NA	>0.05	NA	pedigree of 9551 animals	Fped	15	NA	1
Sheep	Elsenburg Dormer	Elsenburg Dormer	South Africa	Erasmus et al.	S. Afr. J. Anim. Sci.	1993	Erasmus_1993	Erasmus_1993_Elsenburg Dormer	Inbreeding in the Elsenburger Dormer Sheepstud	Stillbirths	Offspring survival	Reproduction/survival	Direct	?	down	9371		0.067	NA	1e-05	0.001	0.0149254	NA	-1e-05	-0.0149254	NA	>0.05	NA	pedigree of 9551 animals	Fped	15	NA	1
Sheep	Elsenburg Dormer	Elsenburg Dormer	South Africa	Erasmus et al.	S. Afr. J. Anim. Sci.	1993	Erasmus_1993	Erasmus_1993_Elsenburg Dormer	Inbreeding in the Elsenburger Dormer Sheepstud	Survival (lambs weaned/lambs born)	Offspring survival	Reproduction/survival	Direct	fraction	up	9371		0.767	NA	0.001	0.001	0.130378	NA	0.001	0.130378	NA	>0.05	NA	pedigree of 9551 animals	Fped	15	NA	1
Sheep	Elsenburg Dormer	Elsenburg Dormer	South Africa	Erasmus et al.	S. Afr. J. Anim. Sci.	1993	Erasmus_1993	Erasmus_1993_Elsenburg Dormer	Inbreeding in the Elsenburger Dormer Sheepstud	Average litter size (lambs per lambing)	Litter size (maternal)	Reproduction/survival	Maternal	n	up	9371		1.68	NA	0.001	0.002	0.0595238	NA	0.001	0.0595238	NA	>0.05	NA	pedigree of 9551 animals	Fped	15	NA	1
Sheep	Elsenburg Dormer	Elsenburg Dormer	South Africa	Erasmus et al.	S. Afr. J. Anim. Sci.	1993	Erasmus_1993	Erasmus_1993_Elsenburg Dormer	Inbreeding in the Elsenburger Dormer Sheepstud	Stillbirths	Offspring survival (maternal)	Reproduction/survival	Maternal	?	down	9371		0.067	NA	-0.0001	0.001	-0.149254	NA	0.0001	0.149254	NA	>0.05	NA	pedigree of 9551 animals	Fped	15	NA	1
Sheep	Beni Guil	Beni Guil	Morocco	Boujenane & Chami	J. Anim. Breed. Genet.	1997	Boujenane_1997	Boujenane_1997_Beni Guil	Effects of inbreeding on reproduction, weights and survival of Sardi and Beni Guil sheep	Litter size	Litter size (maternal)	Reproduction/survival	Maternal	n	up	2737	NA	1.07	NA	-0.0035	0.0048	-0.327103	NA	-0.0035	-0.327103	NA	>0.05	NA	NA	Fped	NA	NA	0
Sheep	Beni Guil	Beni Guil	Morocco	Boujenane & Chami	J. Anim. Breed. Genet.	1997	Boujenane_1997	Boujenane_1997_Beni Guil	Effects of inbreeding on reproduction, weights and survival of Sardi and Beni Guil sheep	Litter size at 90 days	Litter size at later stage (maternal)	Reproduction/survival	Maternal	n	up	2737	NA	1.02	NA	0.0001	0.0057	0.00980392	NA	0.0001	0.00980392	NA	>0.05	NA	NA	Fped	NA	NA	0
Sheep	Beni Guil	Beni Guil	Morocco	Boujenane & Chami	J. Anim. Breed. Genet.	1997	Boujenane_1997	Boujenane_1997_Beni Guil	Effects of inbreeding on reproduction, weights and survival of Sardi and Beni Guil sheep	Litter weight at 90 days	Litter weight (maternal)	Production	Maternal	kg	up	2737	NA	18.2	NA	-0.0075	0.0976	-0.0412088	NA	-0.0075	-0.0412088	NA	>0.05	NA	NA	Fped	NA	NA	0
Sheep	Beni Guil	Beni Guil	Morocco	Boujenane & Chami	J. Anim. Breed. Genet.	1997	Boujenane_1997	Boujenane_1997_Beni Guil	Effects of inbreeding on reproduction, weights and survival of Sardi and Beni Guil sheep	Birth weight	Birth weight (maternal)	Weight/growth	Maternal	kg	up	2811	NA	3.26	NA	-0.0222	0.0097	-0.680982	NA	-0.0222	-0.680982	NA	<0.05	NA	NA	Fped	NA	NA	0
Sheep	Beni Guil	Beni Guil	Morocco	Boujenane & Chami	J. Anim. Breed. Genet.	1997	Boujenane_1997	Boujenane_1997_Beni Guil	Effects of inbreeding on reproduction, weights and survival of Sardi and Beni Guil sheep	Weight at 30 days	Weight (maternal)	Weight/growth	Maternal	kg	up	2811	NA	8.49	NA	-0.0527	0.026	-0.62073	NA	-0.0527	-0.62073	NA	<0.05	NA	NA	Fped	NA	NA	0
Sheep	Beni Guil	Beni Guil	Morocco	Boujenane & Chami	J. Anim. Breed. Genet.	1997	Boujenane_1997	Boujenane_1997_Beni Guil	Effects of inbreeding on reproduction, weights and survival of Sardi and Beni Guil sheep	Weight at 90 days	Weight (maternal)	Weight/growth	Maternal	kg	up	2811	NA	16.6	NA	-0.0168	0.0526	-0.101205	NA	-0.0168	-0.101205	NA	>0.05	NA	NA	Fped	NA	NA	0
Sheep	Sardi	Sardi	Morocco	Boujenane & Chami	J. Anim. Breed. Genet.	1997	Boujenane_1997	Boujenane_1997_Sardi	Effects of inbreeding on reproduction, weights and survival of Sardi and Beni Guil sheep	Litter size	Litter size (maternal)	Reproduction/survival	Maternal	n	up	2943	NA	1.03	NA	0.0004	0.001	0.038835	NA	0.0004	0.038835	NA	>0.05	NA	NA	Fped	NA	NA	0
Sheep	Sardi	Sardi	Morocco	Boujenane & Chami	J. Anim. Breed. Genet.	1997	Boujenane_1997	Boujenane_1997_Sardi	Effects of inbreeding on reproduction, weights and survival of Sardi and Beni Guil sheep	Litter size at 90 days	Litter size at later stage (maternal)	Reproduction/survival	Maternal	n	up	2943	NA	1.01	NA	0.0012	0.0009	0.118812	NA	0.0012	0.118812	NA	>0.05	NA	NA	Fped	NA	NA	0
Sheep	Sardi	Sardi	Morocco	Boujenane & Chami	J. Anim. Breed. Genet.	1997	Boujenane_1997	Boujenane_1997_Sardi	Effects of inbreeding on reproduction, weights and survival of Sardi and Beni Guil sheep	Litter weight at 90 days	Litter weight (maternal)	Production	Maternal	kg	up	2943	NA	22.5	NA	-0.011	0.0267	-0.0488889	NA	-0.011	-0.0488889	NA	>0.05	NA	NA	Fped	NA	NA	0
Sheep	Beni Guil	Beni Guil	Morocco	Boujenane & Chami	J. Anim. Breed. Genet.	1997	Boujenane_1997	Boujenane_1997_Beni Guil	Effects of inbreeding on reproduction, weights and survival of Sardi and Beni Guil sheep	Survival to 90 days	Offspring survival (maternal)	Reproduction/survival	Maternal	%	up	2961	NA	92.2	NA	0.2481	0.376	0.269089	NA	0.2481	0.269089	NA	>0.05	NA	NA	Fped	NA	NA	0
Sheep	Sardi	Sardi	Morocco	Boujenane & Chami	J. Anim. Breed. Genet.	1997	Boujenane_1997	Boujenane_1997_Sardi	Effects of inbreeding on reproduction, weights and survival of Sardi and Beni Guil sheep	Birth weight	Birth weight (maternal)	Weight/growth	Maternal	kg	up	2965	NA	3.36	NA	-0.0053	0.0027	-0.157738	NA	-0.0053	-0.157738	NA	<0.05	NA	NA	Fped	NA	NA	0
Sheep	Sardi	Sardi	Morocco	Boujenane & Chami	J. Anim. Breed. Genet.	1997	Boujenane_1997	Boujenane_1997_Sardi	Effects of inbreeding on reproduction, weights and survival of Sardi and Beni Guil sheep	Weight at 30 days	Weight (maternal)	Weight/growth	Maternal	kg	up	2965	NA	9.81	NA	-0.0155	0.008	-0.158002	NA	-0.0155	-0.158002	NA	<0.05	NA	NA	Fped	NA	NA	0
Sheep	Sardi	Sardi	Morocco	Boujenane & Chami	J. Anim. Breed. Genet.	1997	Boujenane_1997	Boujenane_1997_Sardi	Effects of inbreeding on reproduction, weights and survival of Sardi and Beni Guil sheep	Weight at 90 days	Weight (maternal)	Weight/growth	Maternal	kg	up	2965	NA	21.2	NA	-0.0364	0.0159	-0.171698	NA	-0.0364	-0.171698	NA	<0.05	NA	NA	Fped	NA	NA	0
Sheep	Sardi	Sardi	Morocco	Boujenane & Chami	J. Anim. Breed. Genet.	1997	Boujenane_1997	Boujenane_1997_Sardi	Effects of inbreeding on reproduction, weights and survival of Sardi and Beni Guil sheep	Survival to 90 days	Offspring survival (maternal)	Reproduction/survival	Maternal	%	up	3032	NA	96.9	NA	0.082	0.0787	0.0846233	NA	0.082	0.0846233	NA	>0.05	NA	NA	Fped	NA	NA	0
Sheep	Beni Guil	Beni Guil	Morocco	Boujenane & Chami	J. Anim. Breed. Genet.	1997	Boujenane_1997	Boujenane_1997_Beni Guil	Effects of inbreeding on reproduction, weights and survival of Sardi and Beni Guil sheep	Litter size	Litter size	Reproduction/survival	Direct	n	up	2737		1.07	NA	-0.0018	0.0016	-0.168224	NA	-0.0018	-0.168224	NA	>0.05	NA	NA	Fped	NA	NA	0
Sheep	Beni Guil	Beni Guil	Morocco	Boujenane & Chami	J. Anim. Breed. Genet.	1997	Boujenane_1997	Boujenane_1997_Beni Guil	Effects of inbreeding on reproduction, weights and survival of Sardi and Beni Guil sheep	Litter size at 90 days	Litter size at later stage	Reproduction/survival	Direct	n	up	2737		1.02	NA	-0.0024	0.0019	-0.235294	NA	-0.0024	-0.235294	NA	>0.05	NA	NA	Fped	NA	NA	0
Sheep	Beni Guil	Beni Guil	Morocco	Boujenane & Chami	J. Anim. Breed. Genet.	1997	Boujenane_1997	Boujenane_1997_Beni Guil	Effects of inbreeding on reproduction, weights and survival of Sardi and Beni Guil sheep	Litter weight at 90 days	Litter weight	Production	Direct	kg	up	2737		18.2	NA	-0.0832	0.0344	-0.457143	NA	-0.0832	-0.457143	NA	<0.05	NA	NA	Fped	NA	NA	0
Sheep	Beni Guil	Beni Guil	Morocco	Boujenane & Chami	J. Anim. Breed. Genet.	1997	Boujenane_1997	Boujenane_1997_Beni Guil	Effects of inbreeding on reproduction, weights and survival of Sardi and Beni Guil sheep	Birth weight	Birth weight	Weight/growth	Direct	kg	up	2811		3.26	NA	-0.0061	0.0031	-0.187117	NA	-0.0061	-0.187117	NA	<0.05	NA	NA	Fped	NA	NA	0
Sheep	Beni Guil	Beni Guil	Morocco	Boujenane & Chami	J. Anim. Breed. Genet.	1997	Boujenane_1997	Boujenane_1997_Beni Guil	Effects of inbreeding on reproduction, weights and survival of Sardi and Beni Guil sheep	Weight at 30 days	Weight	Weight/growth	Direct	kg	up	2811		8.49	NA	-0.0274	0.0082	-0.322733	NA	-0.0274	-0.322733	NA	<0.001	NA	NA	Fped	NA	NA	0
Sheep	Beni Guil	Beni Guil	Morocco	Boujenane & Chami	J. Anim. Breed. Genet.	1997	Boujenane_1997	Boujenane_1997_Beni Guil	Effects of inbreeding on reproduction, weights and survival of Sardi and Beni Guil sheep	Weight at 90 days	Weight	Weight/growth	Direct	kg	up	2811		16.6	NA	-0.0469	0.0167	-0.28253	NA	-0.0469	-0.28253	NA	<0.05	NA	NA	Fped	NA	NA	0
Sheep	Sardi	Sardi	Morocco	Boujenane & Chami	J. Anim. Breed. Genet.	1997	Boujenane_1997	Boujenane_1997_Sardi	Effects of inbreeding on reproduction, weights and survival of Sardi and Beni Guil sheep	Litter size	Litter size	Reproduction/survival	Direct	n	up	2943		1.03	NA	0.0007	0.0006	0.0679612	NA	0.0007	0.0679612	NA	>0.05	NA	NA	Fped	NA	NA	0
Sheep	Sardi	Sardi	Morocco	Boujenane & Chami	J. Anim. Breed. Genet.	1997	Boujenane_1997	Boujenane_1997_Sardi	Effects of inbreeding on reproduction, weights and survival of Sardi and Beni Guil sheep	Litter size at 90 days	Litter size at later stage	Reproduction/survival	Direct	n	up	2943		1.01	NA	-0.0006	0.0006	-0.0594059	NA	-0.0006	-0.0594059	NA	>0.05	NA	NA	Fped	NA	NA	0
Sheep	Sardi	Sardi	Morocco	Boujenane & Chami	J. Anim. Breed. Genet.	1997	Boujenane_1997	Boujenane_1997_Sardi	Effects of inbreeding on reproduction, weights and survival of Sardi and Beni Guil sheep	Litter weight at 90 days	Litter weight	Production	Direct	kg	up	2943		22.5	NA	-0.012	0.0174	-0.0533333	NA	-0.012	-0.0533333	NA	>0.05	NA	NA	Fped	NA	NA	0
Sheep	Beni Guil	Beni Guil	Morocco	Boujenane & Chami	J. Anim. Breed. Genet.	1997	Boujenane_1997	Boujenane_1997_Beni Guil	Effects of inbreeding on reproduction, weights and survival of Sardi and Beni Guil sheep	Survival to 90 days	Offspring survival	Reproduction/survival	Direct	%	up	2961		92.2	NA	0.0139	0.1283	0.0150759	NA	0.0139	0.0150759	NA	>0.05	NA	NA	Fped	NA	NA	0
Sheep	Sardi	Sardi	Morocco	Boujenane & Chami	J. Anim. Breed. Genet.	1997	Boujenane_1997	Boujenane_1997_Sardi	Effects of inbreeding on reproduction, weights and survival of Sardi and Beni Guil sheep	Birth weight	Birth weight	Weight/growth	Direct	kg	up	2965		3.36	NA	0.0001	0.0018	0.00297619	NA	0.0001	0.00297619	NA	>0.05	NA	NA	Fped	NA	NA	0
Sheep	Sardi	Sardi	Morocco	Boujenane & Chami	J. Anim. Breed. Genet.	1997	Boujenane_1997	Boujenane_1997_Sardi	Effects of inbreeding on reproduction, weights and survival of Sardi and Beni Guil sheep	Weight at 30 days	Weight	Weight/growth	Direct	kg	up	2965		9.81	NA	0.0032	0.0054	0.0326198	NA	0.0032	0.0326198	NA	>0.05	NA	NA	Fped	NA	NA	0
Sheep	Sardi	Sardi	Morocco	Boujenane & Chami	J. Anim. Breed. Genet.	1997	Boujenane_1997	Boujenane_1997_Sardi	Effects of inbreeding on reproduction, weights and survival of Sardi and Beni Guil sheep	Weight at 90 days	Weight	Weight/growth	Direct	kg	up	2965		21.2	NA	0.0056	0.0108	0.0264151	NA	0.0056	0.0264151	NA	>0.05	NA	NA	Fped	NA	NA	0
Sheep	Sardi	Sardi	Morocco	Boujenane & Chami	J. Anim. Breed. Genet.	1997	Boujenane_1997	Boujenane_1997_Sardi	Effects of inbreeding on reproduction, weights and survival of Sardi and Beni Guil sheep	Survival to 90 days	Offspring survival	Reproduction/survival	Direct	%	up	3032		96.9	NA	-0.096	0.0528	-0.0990712	NA	-0.096	-0.0990712	NA	>0.05	NA	NA	Fped	NA	NA	0
Sheep	Merino	Merino	Spain	Analla et al.	Small Rumin. Res.	1998	Analla_1998	Analla_1998_Merino	Analyses of lamb weight and ewe litter size in various lines of Spanish Merino Sheep	Litter size	Litter size (maternal)	Reproduction/survival	Maternal	n	up	3355		1.4	NA	-0.002	0.004	-0.142857	NA	-0.002	-0.142857	NA	>0.05	NA	NA	Fped	0.83	NA	0
Sheep	Merino	Merino	Spain	Analla et al.	Small Rumin. Res.	1998	Analla_1998	Analla_1998_Merino	Analyses of lamb weight and ewe litter size in various lines of Spanish Merino Sheep	Birth weight	Birth weight	Weight/growth	Direct	kg	up	4425		NA	NA	-0.011	0.002	1.85	NA	-0.011	-1.85	NA	<0.05	NA	NA	Fped	2.496	NA	0
Sheep	Merino	Merino	Spain	Analla et al.	Small Rumin. Res.	1998	Analla_1998	Analla_1998_Merino	Analyses of lamb weight and ewe litter size in various lines of Spanish Merino Sheep	Weight at 30 days	Weight	Weight/growth	Direct	kg	up	4425		NA	NA	-0.018	0.006	1.85	NA	-0.018	-1.85	NA	<0.05	NA	NA	Fped	2.496	NA	0
Sheep	Merino	Merino	Spain	Analla et al.	Small Rumin. Res.	1998	Analla_1998	Analla_1998_Merino	Analyses of lamb weight and ewe litter size in various lines of Spanish Merino Sheep	Weight at 60 days	Weight	Weight/growth	Direct	n	up	4425		NA	NA	-0.041	0.009	1.85	NA	-0.041	-1.85	NA	<0.05	NA	NA	Fped	2.496	NA	0
Sheep	Merino	Merino	Spain	Analla et al.	Small Rumin. Res.	1998	Analla_1998	Analla_1998_Merino	Analyses of lamb weight and ewe litter size in various lines of Spanish Merino Sheep	Weight at 90 days	Weight	Weight/growth	Direct	kg	up	4425		NA	NA	-0.076	0.012	1.85	NA	-0.076	-1.85	NA	<0.05	NA	NA	Fped	2.496	NA	0
Sheep	Merino	Merino (experimental line 2)	Spain	Analla et al.	J. Anim. Breed. Genet.	1999	Analla_1999	Analla_1999_Merino	Study of the variability of the response to inbreeding for meat production in Merino sheep	Litter size	Litter size (maternal)	Reproduction/survival	Maternal	n	up	294	68	1.49	NA	-0.002	0.004	-0.134228	NA	-0.002	-0.134228	NA	NA	NA	NA	Fped	1.6	NA	1
Sheep	Merino	Merino (experimental line 4)	Spain	Analla et al.	J. Anim. Breed. Genet.	1999	Analla_1999	Analla_1999_Merino	Study of the variability of the response to inbreeding for meat production in Merino sheep	Litter size	Litter size (maternal)	Reproduction/survival	Maternal	n	up	259	87	1.43	NA	-0.004	0.007	-0.27972	NA	-0.004	-0.27972	NA	NA	NA	NA	Fped	2.3	NA	1
Sheep	Merino	Merino (experimental line 3)	Spain	Analla et al.	J. Anim. Breed. Genet.	1999	Analla_1999	Analla_1999_Merino	Study of the variability of the response to inbreeding for meat production in Merino sheep	Litter size	Litter size (maternal)	Reproduction/survival	Maternal	n	up	525	165	1.32	NA	-0.003	0.004	-0.227273	NA	-0.003	-0.227273	NA	NA	NA	NA	Fped	1.2	NA	1
Sheep	Merino	Merino (experimental line 5)	Spain	Analla et al.	J. Anim. Breed. Genet.	1999	Analla_1999	Analla_1999_Merino	Study of the variability of the response to inbreeding for meat production in Merino sheep	Litter size	Litter size (maternal)	Reproduction/survival	Maternal	n	up	557	179	1.36	NA	-0.003	0.004	-0.220588	NA	-0.003	-0.220588	NA	NA	NA	NA	Fped	0.9	NA	1
Sheep	Merino	Merino (experimental line 1)	Spain	Analla et al.	J. Anim. Breed. Genet.	1999	Analla_1999	Analla_1999_Merino	Study of the variability of the response to inbreeding for meat production in Merino sheep	Litter size	Litter size (maternal)	Reproduction/survival	Maternal	n	up	679	212	1.36	NA	-0.005	0.003	-0.367647	NA	-0.005	-0.367647	NA	NA	NA	NA	Fped	0.8	NA	1
Sheep	Merino	Merino (experimental line 6)	Spain	Analla et al.	J. Anim. Breed. Genet.	1999	Analla_1999	Analla_1999_Merino	Study of the variability of the response to inbreeding for meat production in Merino sheep	Litter size	Litter size (maternal)	Reproduction/survival	Maternal	n	up	1091	253	1.4	NA	-0.001	0.002	-0.0714286	NA	-0.001	-0.0714286	NA	NA	NA	NA	Fped	0.7	NA	1
Sheep	Merino	Merino (experimental line 2)	Spain	Analla et al.	J. Anim. Breed. Genet.	1999	Analla_1999	Analla_1999_Merino	Study of the variability of the response to inbreeding for meat production in Merino sheep	Birth weight	Birth weight	Weight/growth	Direct	kg	up	315		3.8	NA	-0.011	0.002	-0.289474	NA	-0.011	-0.289474	NA	NA	NA	NA	Fped	4.6	NA	1
Sheep	Merino	Merino (experimental line 2)	Spain	Analla et al.	J. Anim. Breed. Genet.	1999	Analla_1999	Analla_1999_Merino	Study of the variability of the response to inbreeding for meat production in Merino sheep	Weight at 30 days	Weight	Weight/growth	Direct	kg	up	315		9.8	NA	-0.033	0.007	-0.336735	NA	-0.033	-0.336735	NA	NA	NA	NA	Fped	4.6	NA	1
Sheep	Merino	Merino (experimental line 2)	Spain	Analla et al.	J. Anim. Breed. Genet.	1999	Analla_1999	Analla_1999_Merino	Study of the variability of the response to inbreeding for meat production in Merino sheep	Weight at 60 days	Weight	Weight/growth	Direct	kg	up	315		17.8	NA	-0.063	0.011	-0.353933	NA	-0.063	-0.353933	NA	NA	NA	NA	Fped	4.6	NA	1
Sheep	Merino	Merino (experimental line 2)	Spain	Analla et al.	J. Anim. Breed. Genet.	1999	Analla_1999	Analla_1999_Merino	Study of the variability of the response to inbreeding for meat production in Merino sheep	Weight at 90 days	Weight	Weight/growth	Direct	kg	up	315		26.4	NA	-0.12	0.014	-0.454545	NA	-0.12	-0.454545	NA	NA	NA	NA	Fped	4.6	NA	1
Sheep	Merino	Merino (experimental line 4)	Spain	Analla et al.	J. Anim. Breed. Genet.	1999	Analla_1999	Analla_1999_Merino	Study of the variability of the response to inbreeding for meat production in Merino sheep	Birth weight	Birth weight	Weight/growth	Direct	kg	up	356		3.7	NA	-0.023	0.003	-0.621622	NA	-0.023	-0.621622	NA	NA	NA	NA	Fped	5.3	NA	1
Sheep	Merino	Merino (experimental line 4)	Spain	Analla et al.	J. Anim. Breed. Genet.	1999	Analla_1999	Analla_1999_Merino	Study of the variability of the response to inbreeding for meat production in Merino sheep	Weight at 30 days	Weight	Weight/growth	Direct	kg	up	356		10.4	NA	-0.025	0.005	-0.240385	NA	-0.025	-0.240385	NA	NA	NA	NA	Fped	5.3	NA	1
Sheep	Merino	Merino (experimental line 4)	Spain	Analla et al.	J. Anim. Breed. Genet.	1999	Analla_1999	Analla_1999_Merino	Study of the variability of the response to inbreeding for meat production in Merino sheep	Weight at 60 days	Weight	Weight/growth	Direct	kg	up	356		18.4	NA	-0.052	0.011	-0.282609	NA	-0.052	-0.282609	NA	NA	NA	NA	Fped	5.3	NA	1
Sheep	Merino	Merino (experimental line 4)	Spain	Analla et al.	J. Anim. Breed. Genet.	1999	Analla_1999	Analla_1999_Merino	Study of the variability of the response to inbreeding for meat production in Merino sheep	Weight at 90 days	Weight	Weight/growth	Direct	kg	up	356		27.4	NA	-0.093	0.013	-0.339416	NA	-0.093	-0.339416	NA	NA	NA	NA	Fped	5.3	NA	1
Sheep	Merino	Merino (experimental line 3)	Spain	Analla et al.	J. Anim. Breed. Genet.	1999	Analla_1999	Analla_1999_Merino	Study of the variability of the response to inbreeding for meat production in Merino sheep	Birth weight	Birth weight	Weight/growth	Direct	kg	up	676		3.7	NA	-0.021	0.001	-0.567568	NA	-0.021	-0.567568	NA	NA	NA	NA	Fped	3.6	NA	1
Sheep	Merino	Merino (experimental line 3)	Spain	Analla et al.	J. Anim. Breed. Genet.	1999	Analla_1999	Analla_1999_Merino	Study of the variability of the response to inbreeding for meat production in Merino sheep	Weight at 30 days	Weight	Weight/growth	Direct	kg	up	676		10.5	NA	-0.023	0.003	-0.219048	NA	-0.023	-0.219048	NA	NA	NA	NA	Fped	3.6	NA	1
Sheep	Merino	Merino (experimental line 3)	Spain	Analla et al.	J. Anim. Breed. Genet.	1999	Analla_1999	Analla_1999_Merino	Study of the variability of the response to inbreeding for meat production in Merino sheep	Weight at 60 days	Weight	Weight/growth	Direct	kg	up	676		18.1	NA	-0.048	0.004	-0.265193	NA	-0.048	-0.265193	NA	NA	NA	NA	Fped	3.6	NA	1
Sheep	Merino	Merino (experimental line 3)	Spain	Analla et al.	J. Anim. Breed. Genet.	1999	Analla_1999	Analla_1999_Merino	Study of the variability of the response to inbreeding for meat production in Merino sheep	Weight at 90 days	Weight	Weight/growth	Direct	kg	up	676		26.3	NA	-0.082	0.006	-0.311787	NA	-0.082	-0.311787	NA	NA	NA	NA	Fped	3.6	NA	1
Sheep	Merino	Merino (experimental line 5)	Spain	Analla et al.	J. Anim. Breed. Genet.	1999	Analla_1999	Analla_1999_Merino	Study of the variability of the response to inbreeding for meat production in Merino sheep	Birth weight	Birth weight	Weight/growth	Direct	kg	up	729		3.7	NA	-0.008	0.002	-0.216216	NA	-0.008	-0.216216	NA	NA	NA	NA	Fped	2.6	NA	1
Sheep	Merino	Merino (experimental line 5)	Spain	Analla et al.	J. Anim. Breed. Genet.	1999	Analla_1999	Analla_1999_Merino	Study of the variability of the response to inbreeding for meat production in Merino sheep	Weight at 30 days	Weight	Weight/growth	Direct	kg	up	729		10.3	NA	-0.012	0.005	-0.116505	NA	-0.012	-0.116505	NA	NA	NA	NA	Fped	2.6	NA	1
Sheep	Merino	Merino (experimental line 5)	Spain	Analla et al.	J. Anim. Breed. Genet.	1999	Analla_1999	Analla_1999_Merino	Study of the variability of the response to inbreeding for meat production in Merino sheep	Weight at 60 days	Weight	Weight/growth	Direct	kg	up	729		18.8	NA	-0.026	0.007	-0.138298	NA	-0.026	-0.138298	NA	NA	NA	NA	Fped	2.6	NA	1
Sheep	Merino	Merino (experimental line 5)	Spain	Analla et al.	J. Anim. Breed. Genet.	1999	Analla_1999	Analla_1999_Merino	Study of the variability of the response to inbreeding for meat production in Merino sheep	Weight at 90 days	Weight	Weight/growth	Direct	kg	up	729		28.1	NA	-0.038	0.011	-0.135231	NA	-0.038	-0.135231	NA	NA	NA	NA	Fped	2.6	NA	1
Sheep	Merino	Merino (experimental line 1)	Spain	Analla et al.	J. Anim. Breed. Genet.	1999	Analla_1999	Analla_1999_Merino	Study of the variability of the response to inbreeding for meat production in Merino sheep	Birth weight	Birth weight	Weight/growth	Direct	kg	up	911		3.9	NA	-0.005	0.001	-0.128205	NA	-0.005	-0.128205	NA	NA	NA	NA	Fped	1.5	NA	1
Sheep	Merino	Merino (experimental line 1)	Spain	Analla et al.	J. Anim. Breed. Genet.	1999	Analla_1999	Analla_1999_Merino	Study of the variability of the response to inbreeding for meat production in Merino sheep	Weight at 30 days	Weight	Weight/growth	Direct	kg	up	911		10.2	NA	-0.02	0.004	-0.196078	NA	-0.02	-0.196078	NA	NA	NA	NA	Fped	1.5	NA	1
Sheep	Merino	Merino (experimental line 1)	Spain	Analla et al.	J. Anim. Breed. Genet.	1999	Analla_1999	Analla_1999_Merino	Study of the variability of the response to inbreeding for meat production in Merino sheep	Weight at 60 days	Weight	Weight/growth	Direct	kg	up	911		19.1	NA	-0.05	0.009	-0.26178	NA	-0.05	-0.26178	NA	NA	NA	NA	Fped	1.5	NA	1
Sheep	Merino	Merino (experimental line 1)	Spain	Analla et al.	J. Anim. Breed. Genet.	1999	Analla_1999	Analla_1999_Merino	Study of the variability of the response to inbreeding for meat production in Merino sheep	Weight at 90 days	Weight	Weight/growth	Direct	kg	up	911		27.5	NA	-0.078	0.011	-0.283636	NA	-0.078	-0.283636	NA	NA	NA	NA	Fped	1.5	NA	1
Sheep	Merino	Merino (experimental line 6)	Spain	Analla et al.	J. Anim. Breed. Genet.	1999	Analla_1999	Analla_1999_Merino	Study of the variability of the response to inbreeding for meat production in Merino sheep	Birth weight	Birth weight	Weight/growth	Direct	kg	up	1438		3.9	NA	-0.001	0.001	-0.025641	NA	-0.001	-0.025641	NA	NA	NA	NA	Fped	1.4	NA	1
Sheep	Merino	Merino (experimental line 6)	Spain	Analla et al.	J. Anim. Breed. Genet.	1999	Analla_1999	Analla_1999_Merino	Study of the variability of the response to inbreeding for meat production in Merino sheep	Weight at 30 days	Weight	Weight/growth	Direct	kg	up	1438		10.6	NA	-0.003	0.003	-0.0283019	NA	-0.003	-0.0283019	NA	NA	NA	NA	Fped	1.4	NA	1
Sheep	Merino	Merino (experimental line 6)	Spain	Analla et al.	J. Anim. Breed. Genet.	1999	Analla_1999	Analla_1999_Merino	Study of the variability of the response to inbreeding for meat production in Merino sheep	Weight at 60 days	Weight	Weight/growth	Direct	kg	up	1438		19.3	NA	-0.009	0.007	-0.0466321	NA	-0.009	-0.0466321	NA	NA	NA	NA	Fped	1.4	NA	1
Sheep	Merino	Merino (experimental line 6)	Spain	Analla et al.	J. Anim. Breed. Genet.	1999	Analla_1999	Analla_1999_Merino	Study of the variability of the response to inbreeding for meat production in Merino sheep	Weight at 90 days	Weight	Weight/growth	Direct	kg	up	1438		28.1	NA	-0.017	0.009	-0.0604982	NA	-0.017	-0.0604982	NA	NA	NA	NA	Fped	1.4	NA	1
Sheep	Horro	Horro	Ethiopia	Negussie et al.	Proc. 7th WCGALP	2003	Negussie_2003	Negussie_2003_Horro	Genetic trend and effects of inbreeding on growth performance of tropical fat-tailed sheep	Birth weight	Birth weight (maternal)	Weight/growth	Maternal	kg	up	4031	904	3.17	NA	0.0012	0.005	0.0378549	NA	0.0012	0.0378549	NA	>0.05	NA	NA	Fped	NA	NA	0
Sheep	Horro	Horro	Ethiopia	Negussie et al.	Proc. 7th WCGALP	2003	Negussie_2003	Negussie_2003_Horro	Genetic trend and effects of inbreeding on growth performance of tropical fat-tailed sheep	Weaning weight	Weight (maternal)	Weight/growth	Maternal	kg	up	4031	904	19.1	NA	0.0036	0.025	0.0188482	NA	0.0036	0.0188482	NA	>0.05	NA	NA	Fped	NA	NA	0
Sheep	Horro	Horro	Ethiopia	Negussie et al.	Proc. 7th WCGALP	2003	Negussie_2003	Negussie_2003_Horro	Genetic trend and effects of inbreeding on growth performance of tropical fat-tailed sheep	Weight at 6 months	Weight (maternal)	Weight/growth	Maternal	kg	up	4031	904	25.4	NA	-0.033	0.033	-0.129921	NA	-0.033	-0.129921	NA	>0.05	NA	NA	Fped	NA	NA	0
Sheep	Horro	Horro	Ethiopia	Negussie et al.	Proc. 7th WCGALP	2003	Negussie_2003	Negussie_2003_Horro	Genetic trend and effects of inbreeding on growth performance of tropical fat-tailed sheep	Weight at yearling	Weight (maternal)	Weight/growth	Maternal	kg	up	4031	904	37.4	NA	-0.0329	0.054	-0.0879679	NA	-0.0329	-0.0879679	NA	>0.05	NA	NA	Fped	NA	NA	0
Sheep	Horro	Horro	Ethiopia	Negussie et al.	Proc. 7th WCGALP	2003	Negussie_2003	Negussie_2003_Horro	Genetic trend and effects of inbreeding on growth performance of tropical fat-tailed sheep	Birth weight	Birth weight	Weight/growth	Direct	kg	up	4031		3.17	NA	0.0035	0.004	0.11041	NA	0.0035	0.11041	NA	>0.05	NA	NA	Fped	NA	NA	0
Sheep	Horro	Horro	Ethiopia	Negussie et al.	Proc. 7th WCGALP	2003	Negussie_2003	Negussie_2003_Horro	Genetic trend and effects of inbreeding on growth performance of tropical fat-tailed sheep	Weaning weight	Weight	Weight/growth	Direct	kg	up	4031		19.1	NA	-0.0063	0.023	-0.0329843	NA	-0.0063	-0.0329843	NA	>0.05	NA	NA	Fped	NA	NA	0
Sheep	Horro	Horro	Ethiopia	Negussie et al.	Proc. 7th WCGALP	2003	Negussie_2003	Negussie_2003_Horro	Genetic trend and effects of inbreeding on growth performance of tropical fat-tailed sheep	Weight at 6 months	Weight	Weight/growth	Direct	kg	up	4031		25.4	NA	-0.0308	0.032	-0.12126	NA	-0.0308	-0.12126	NA	>0.05	NA	NA	Fped	NA	NA	0
Sheep	Horro	Horro	Ethiopia	Negussie et al.	Proc. 7th WCGALP	2003	Negussie_2003	Negussie_2003_Horro	Genetic trend and effects of inbreeding on growth performance of tropical fat-tailed sheep	Weight at yearling	Weight	Weight/growth	Direct	kg	up	4031		37.4	NA	-0.103	0.053	-0.275401	NA	-0.103	-0.275401	NA	>0.05	NA	NA	Fped	NA	NA	0
Sheep	Muzaffarnagari	Muzaffarnagari	India	Mandal et al.	Asian-Aust. J. Anim. Sci.	2004	Mandal_2004	Mandal_2004_Muzaffarnagari	Effects of inbreeding on lamb survival in a flock of Muzaffarnagari sheep	Survivability up to 1 month	Offspring survival (maternal)	Reproduction/survival	Maternal	%	up	4628	1446	92.76	NA	-0.25	0.18	-0.269513	NA	-0.25	-0.269513	NA	>0.05	NA	NA	Fped	1	2.05	0
Sheep	Muzaffarnagari	Muzaffarnagari	India	Mandal et al.	Asian-Aust. J. Anim. Sci.	2004	Mandal_2004	Mandal_2004_Muzaffarnagari	Effects of inbreeding on lamb survival in a flock of Muzaffarnagari sheep	Survivability up to 12 months	Offspring survival (maternal)	Reproduction/survival	Maternal	%	up	4628	1446	84.74	NA	-0.23	0.26	-0.271418	NA	-0.23	-0.271418	NA	>0.05	NA	NA	Fped	1	2.05	0
Sheep	Muzaffarnagari	Muzaffarnagari	India	Mandal et al.	Asian-Aust. J. Anim. Sci.	2004	Mandal_2004	Mandal_2004_Muzaffarnagari	Effects of inbreeding on lamb survival in a flock of Muzaffarnagari sheep	Survivability up to 15 days	Offspring survival (maternal)	Reproduction/survival	Maternal	%	up	4628	1446	93.99	NA	-0.16	0.17	-0.170231	NA	-0.16	-0.170231	NA	>0.05	NA	NA	Fped	1	2.05	0
Sheep	Muzaffarnagari	Muzaffarnagari	India	Mandal et al.	Asian-Aust. J. Anim. Sci.	2004	Mandal_2004	Mandal_2004_Muzaffarnagari	Effects of inbreeding on lamb survival in a flock of Muzaffarnagari sheep	Survivability up to 2 months	Offspring survival (maternal)	Reproduction/survival	Maternal	%	up	4628	1446	91.75	NA	-0.21	0.2	-0.228883	NA	-0.21	-0.228883	NA	>0.05	NA	NA	Fped	1	2.05	0
Sheep	Muzaffarnagari	Muzaffarnagari	India	Mandal et al.	Asian-Aust. J. Anim. Sci.	2004	Mandal_2004	Mandal_2004_Muzaffarnagari	Effects of inbreeding on lamb survival in a flock of Muzaffarnagari sheep	Survivability up to 3 days	Offspring survival (maternal)	Reproduction/survival	Maternal	%	up	4628	1446	96.15	NA	-0.18	0.13	-0.187207	NA	-0.18	-0.187207	NA	>0.05	NA	NA	Fped	1	2.05	0
Sheep	Muzaffarnagari	Muzaffarnagari	India	Mandal et al.	Asian-Aust. J. Anim. Sci.	2004	Mandal_2004	Mandal_2004_Muzaffarnagari	Effects of inbreeding on lamb survival in a flock of Muzaffarnagari sheep	Survivability up to 3 months	Offspring survival (maternal)	Reproduction/survival	Maternal	%	up	4628	1446	90.75	NA	-0.41	0.21	-0.451791	NA	-0.41	-0.451791	NA	>0.05	NA	NA	Fped	1	2.05	0
Sheep	Muzaffarnagari	Muzaffarnagari	India	Mandal et al.	Asian-Aust. J. Anim. Sci.	2004	Mandal_2004	Mandal_2004_Muzaffarnagari	Effects of inbreeding on lamb survival in a flock of Muzaffarnagari sheep	Survivability up to 6 months	Offspring survival (maternal)	Reproduction/survival	Maternal	%	up	4628	1446	87.39	NA	-0.44	0.24	-0.50349	NA	-0.44	-0.50349	NA	>0.05	NA	NA	Fped	1	2.05	0
Sheep	Muzaffarnagari	Muzaffarnagari	India	Mandal et al.	Asian-Aust. J. Anim. Sci.	2004	Mandal_2004	Mandal_2004_Muzaffarnagari	Effects of inbreeding on lamb survival in a flock of Muzaffarnagari sheep	Survivability up to 7 days	Offspring survival (maternal)	Reproduction/survival	Maternal	%	up	4628	1446	94.8	NA	-0.25	0.15	-0.263713	NA	-0.25	-0.263713	NA	>0.05	NA	NA	Fped	1	2.05	0
Sheep	Muzaffarnagari	Muzaffarnagari	India	Mandal et al.	Asian-Aust. J. Anim. Sci.	2004	Mandal_2004	Mandal_2004_Muzaffarnagari	Effects of inbreeding on lamb survival in a flock of Muzaffarnagari sheep	Survivability up to 9 months	Offspring survival (maternal)	Reproduction/survival	Maternal	%	up	4628	1446	86.19	NA	-0.31	0.25	-0.35967	NA	-0.31	-0.35967	NA	>0.05	NA	NA	Fped	1	2.05	0
Sheep	Muzaffarnagari	Muzaffarnagari	India	Mandal et al.	Asian-Aust. J. Anim. Sci.	2004	Mandal_2004	Mandal_2004_Muzaffarnagari	Effects of inbreeding on lamb survival in a flock of Muzaffarnagari sheep	Survivability up to 1 month	Offspring survival	Reproduction/survival	Direct	%	up	4628		92.76	NA	-0.36	0.13	-0.388098	NA	-0.36	-0.388098	NA	<0.01	NA	NA	Fped	1.6	2.8	0
Sheep	Muzaffarnagari	Muzaffarnagari	India	Mandal et al.	Asian-Aust. J. Anim. Sci.	2004	Mandal_2004	Mandal_2004_Muzaffarnagari	Effects of inbreeding on lamb survival in a flock of Muzaffarnagari sheep	Survivability up to 12 months	Offspring survival	Reproduction/survival	Direct	%	up	4628		84.74	NA	-0.49	0.18	-0.578239	NA	-0.49	-0.578239	NA	<0.01	NA	NA	Fped	1.6	2.8	0
Sheep	Muzaffarnagari	Muzaffarnagari	India	Mandal et al.	Asian-Aust. J. Anim. Sci.	2004	Mandal_2004	Mandal_2004_Muzaffarnagari	Effects of inbreeding on lamb survival in a flock of Muzaffarnagari sheep	Survivability up to 15 days	Offspring survival	Reproduction/survival	Direct	%	up	4628		93.99	NA	-0.31	0.12	-0.329822	NA	-0.31	-0.329822	NA	<0.01	NA	NA	Fped	1.6	2.8	0
Sheep	Muzaffarnagari	Muzaffarnagari	India	Mandal et al.	Asian-Aust. J. Anim. Sci.	2004	Mandal_2004	Mandal_2004_Muzaffarnagari	Effects of inbreeding on lamb survival in a flock of Muzaffarnagari sheep	Survivability up to 2 months	Offspring survival	Reproduction/survival	Direct	%	up	4628		91.75	NA	-0.32	0.14	-0.348774	NA	-0.32	-0.348774	NA	<0.01	NA	NA	Fped	1.6	2.8	0
Sheep	Muzaffarnagari	Muzaffarnagari	India	Mandal et al.	Asian-Aust. J. Anim. Sci.	2004	Mandal_2004	Mandal_2004_Muzaffarnagari	Effects of inbreeding on lamb survival in a flock of Muzaffarnagari sheep	Survivability up to 3 days	Offspring survival	Reproduction/survival	Direct	%	up	4628		96.15	NA	-0.08	0.09	-0.0832033	NA	-0.08	-0.0832033	NA	>0.05	NA	NA	Fped	1.6	2.8	0
Sheep	Muzaffarnagari	Muzaffarnagari	India	Mandal et al.	Asian-Aust. J. Anim. Sci.	2004	Mandal_2004	Mandal_2004_Muzaffarnagari	Effects of inbreeding on lamb survival in a flock of Muzaffarnagari sheep	Survivability up to 3 months	Offspring survival	Reproduction/survival	Direct	%	up	4628		90.75	NA	-0.31	0.15	-0.341598	NA	-0.31	-0.341598	NA	<0.05	NA	NA	Fped	1.6	2.8	0
Sheep	Muzaffarnagari	Muzaffarnagari	India	Mandal et al.	Asian-Aust. J. Anim. Sci.	2004	Mandal_2004	Mandal_2004_Muzaffarnagari	Effects of inbreeding on lamb survival in a flock of Muzaffarnagari sheep	Survivability up to 6 months	Offspring survival	Reproduction/survival	Direct	%	up	4628		87.39	NA	-0.33	0.17	-0.377618	NA	-0.33	-0.377618	NA	<0.05	NA	NA	Fped	1.6	2.8	0
Sheep	Muzaffarnagari	Muzaffarnagari	India	Mandal et al.	Asian-Aust. J. Anim. Sci.	2004	Mandal_2004	Mandal_2004_Muzaffarnagari	Effects of inbreeding on lamb survival in a flock of Muzaffarnagari sheep	Survivability up to 7 days	Offspring survival	Reproduction/survival	Direct	%	up	4628		94.8	NA	-0.15	0.1	-0.158228	NA	-0.15	-0.158228	NA	>0.05	NA	NA	Fped	1.6	2.8	0
Sheep	Muzaffarnagari	Muzaffarnagari	India	Mandal et al.	Asian-Aust. J. Anim. Sci.	2004	Mandal_2004	Mandal_2004_Muzaffarnagari	Effects of inbreeding on lamb survival in a flock of Muzaffarnagari sheep	Survivability up to 9 months	Offspring survival	Reproduction/survival	Direct	%	up	4628		86.19	NA	-0.44	0.18	-0.5105	NA	-0.44	-0.5105	NA	<0.01	NA	NA	Fped	1.6	2.8	0
Sheep	Muzaffarnagari	Muzaffarnagari	India	Mandal et al.	Asian-Aust. J. Anim. Sci.	2005	Mandal_2005	Mandal_2005_Muzaffarnagari	Studies on inbreeding and its effects on growth and fleece traits of Muzaffarnagari sheep	Fleece weight at 12 months	Fleece production (maternal)	Production	Maternal	kg	up	2071	NA	0.517	NA	-0.001	0.002	-0.193424	NA	-0.001	-0.193424	NA	>0.05	NA	NA	Fped	0.9	1.99	0
Sheep	Muzaffarnagari	Muzaffarnagari	India	Mandal et al.	Asian-Aust. J. Anim. Sci.	2005	Mandal_2005	Mandal_2005_Muzaffarnagari	Studies on inbreeding and its effects on growth and fleece traits of Muzaffarnagari sheep	Weight at 12 months	Weight (maternal)	Weight/growth	Maternal	kg	up	2156	NA	30.12	NA	-0.029	0.056	-0.0962815	NA	-0.029	-0.0962815	NA	>0.05	NA	NA	Fped	0.9	1.99	0
Sheep	Muzaffarnagari	Muzaffarnagari	India	Mandal et al.	Asian-Aust. J. Anim. Sci.	2005	Mandal_2005	Mandal_2005_Muzaffarnagari	Studies on inbreeding and its effects on growth and fleece traits of Muzaffarnagari sheep	Weight at 9 months	Weight (maternal)	Weight/growth	Maternal	kg	up	2570	NA	26.86	NA	-0.092	0.048	-0.342517	NA	-0.092	-0.342517	NA	>0.05	NA	NA	Fped	0.9	1.99	0
Sheep	Muzaffarnagari	Muzaffarnagari	India	Mandal et al.	Asian-Aust. J. Anim. Sci.	2005	Mandal_2005	Mandal_2005_Muzaffarnagari	Studies on inbreeding and its effects on growth and fleece traits of Muzaffarnagari sheep	Fleece weight at 6 months	Fleece production (maternal)	Production	Maternal	kg	up	2961	NA	0.527	NA	-0.001	0.002	-0.189753	NA	-0.001	-0.189753	NA	>0.05	NA	NA	Fped	0.9	1.99	0
Sheep	Muzaffarnagari	Muzaffarnagari	India	Mandal et al.	Asian-Aust. J. Anim. Sci.	2005	Mandal_2005	Mandal_2005_Muzaffarnagari	Studies on inbreeding and its effects on growth and fleece traits of Muzaffarnagari sheep	Weight at 6 months	Weight (maternal)	Weight/growth	Maternal	kg	up	3226	NA	23.36	NA	-0.004	0.046	-0.0171233	NA	-0.004	-0.0171233	NA	>0.05	NA	NA	Fped	0.9	1.99	0
Sheep	Muzaffarnagari	Muzaffarnagari	India	Mandal et al.	Asian-Aust. J. Anim. Sci.	2005	Mandal_2005	Mandal_2005_Muzaffarnagari	Studies on inbreeding and its effects on growth and fleece traits of Muzaffarnagari sheep	Weight at 3 months	Weight (maternal)	Weight/growth	Maternal	kg	up	3917	NA	14.51	NA	-0.029	0.032	-0.199862	NA	-0.029	-0.199862	NA	>0.05	NA	NA	Fped	0.9	1.99	0
Sheep	Muzaffarnagari	Muzaffarnagari	India	Mandal et al.	Asian-Aust. J. Anim. Sci.	2005	Mandal_2005	Mandal_2005_Muzaffarnagari	Studies on inbreeding and its effects on growth and fleece traits of Muzaffarnagari sheep	Birth weight	Birth weight (maternal)	Weight/growth	Maternal	kg	up	4368	NA	3.21	NA	0.005	0.005	0.155763	NA	0.005	0.155763	NA	>0.05	NA	NA	Fped	0.9	1.99	0
Sheep	Muzaffarnagari	Muzaffarnagari	India	Mandal et al.	Asian-Aust. J. Anim. Sci.	2005	Mandal_2005	Mandal_2005_Muzaffarnagari	Studies on inbreeding and its effects on growth and fleece traits of Muzaffarnagari sheep	Fleece weight at 12 months	Fleece production	Production	Direct	kg	up	2071		0.517	NA	-0.002	0.001	-0.386847	NA	-0.002	-0.386847	NA	>0.05	NA	NA	Fped	1.64	2.9	0
Sheep	Muzaffarnagari	Muzaffarnagari	India	Mandal et al.	Asian-Aust. J. Anim. Sci.	2005	Mandal_2005	Mandal_2005_Muzaffarnagari	Studies on inbreeding and its effects on growth and fleece traits of Muzaffarnagari sheep	Weight at 12 months	Weight	Weight/growth	Direct	kg	up	2156		30.12	NA	-0.112	0.04	-0.371846	NA	-0.112	-0.371846	NA	<0.01	NA	NA	Fped	1.64	2.9	0
Sheep	Muzaffarnagari	Muzaffarnagari	India	Mandal et al.	Asian-Aust. J. Anim. Sci.	2005	Mandal_2005	Mandal_2005_Muzaffarnagari	Studies on inbreeding and its effects on growth and fleece traits of Muzaffarnagari sheep	Weight at 9 months	Weight	Weight/growth	Direct	kg	up	2570		26.86	NA	-0.129	0.034	-0.480268	NA	-0.129	-0.480268	NA	<0.01	NA	NA	Fped	1.64	2.9	0
Sheep	Muzaffarnagari	Muzaffarnagari	India	Mandal et al.	Asian-Aust. J. Anim. Sci.	2005	Mandal_2005	Mandal_2005_Muzaffarnagari	Studies on inbreeding and its effects on growth and fleece traits of Muzaffarnagari sheep	Fleece weight at 6 months	Fleece production	Production	Direct	kg	up	2961		0.527	NA	-0.001	0.001	-0.189753	NA	-0.001	-0.189753	NA	>0.05	NA	NA	Fped	1.64	2.9	0
Sheep	Muzaffarnagari	Muzaffarnagari	India	Mandal et al.	Asian-Aust. J. Anim. Sci.	2005	Mandal_2005	Mandal_2005_Muzaffarnagari	Studies on inbreeding and its effects on growth and fleece traits of Muzaffarnagari sheep	Weight at 6 months	Weight	Weight/growth	Direct	kg	up	3226		23.36	NA	-0.075	0.032	-0.321062	NA	-0.075	-0.321062	NA	<0.01	NA	NA	Fped	1.64	2.9	0
Sheep	Muzaffarnagari	Muzaffarnagari	India	Mandal et al.	Asian-Aust. J. Anim. Sci.	2005	Mandal_2005	Mandal_2005_Muzaffarnagari	Studies on inbreeding and its effects on growth and fleece traits of Muzaffarnagari sheep	Weight at 3 months	Weight	Weight/growth	Direct	kg	up	3917		14.51	NA	-0.048	0.021	-0.330806	NA	-0.048	-0.330806	NA	<0.01	NA	NA	Fped	1.64	2.9	0
Sheep	Muzaffarnagari	Muzaffarnagari	India	Mandal et al.	Asian-Aust. J. Anim. Sci.	2005	Mandal_2005	Mandal_2005_Muzaffarnagari	Studies on inbreeding and its effects on growth and fleece traits of Muzaffarnagari sheep	Birth weight	Birth weight	Weight/growth	Direct	kg	up	4368		3.21	NA	-0.01	0.003	-0.311526	NA	-0.01	-0.311526	NA	<0.01	NA	NA	Fped	1.64	2.9	0
Sheep	Oxford Down	Oxford Down	Denmark	Norberg and Sorensen	J. Anim. Sci.	2007	Norberg_2007	Norberg_2007_Oxford Down	Inbreeding trend and inbreeding depression in the Danish populations of Texel, Shropshire, and Oxford Down	Litter size	Litter size	Reproduction/survival	Direct	n	up	15394	NA	1.8	NA	-0.003	0.0011	-0.166667	NA	-0.003	-0.166667	NA	<0.05	NA	PCI>0.9 for 5 generations	Fped	NA	NA	0
Sheep	Oxford Down	Oxford Down	Denmark	Norberg and Sorensen	J. Anim. Sci.	2007	Norberg_2007	Norberg_2007_Oxford Down	Inbreeding trend and inbreeding depression in the Danish populations of Texel, Shropshire, and Oxford Down	Litter size	Litter size (maternal)	Reproduction/survival	Maternal	n	up	15394	NA	1.8	NA	-0.0035	0.0015	-0.194444	NA	-0.0035	-0.194444	NA	<0.05	NA	PCI>0.9 for 5 generations	Fped	NA	NA	0
Sheep	Texel	Texel	Denmark	Norberg and Sorensen	J. Anim. Sci.	2007	Norberg_2007	Norberg_2007_Texel	Inbreeding trend and inbreeding depression in the Danish populations of Texel, Shropshire, and Oxford Down	Litter size	Litter size (maternal)	Reproduction/survival	Maternal	n	up	32858	NA	1.6	NA	-0.0023	0.0009	-0.14375	NA	-0.0023	-0.14375	NA	<0.05	NA	PCI>0.9 for 5 generations	Fped	NA	NA	0
Sheep	Oxford Down	Oxford Down	Denmark	Norberg and Sorensen	J. Anim. Sci.	2007	Norberg_2007	Norberg_2007_Oxford Down	Inbreeding trend and inbreeding depression in the Danish populations of Texel, Shropshire, and Oxford Down	Average daily gain until 2 months	Growth	Weight/growth	Direct	g/day	up	19170		334	NA	-0.71	0.12	-0.212575	NA	-0.71	-0.212575	NA	<0.05	NA	PCI>0.9 for 5 generations	Fped	NA	NA	0
Sheep	Oxford Down	Oxford Down	Denmark	Norberg and Sorensen	J. Anim. Sci.	2007	Norberg_2007	Norberg_2007_Oxford Down	Inbreeding trend and inbreeding depression in the Danish populations of Texel, Shropshire, and Oxford Down	Birth weight	Birth weight	Weight/growth	Direct	kg	up	23975		4.4	NA	-0.0088	0.0013	-0.2	NA	-0.0088	-0.2	NA	<0.05	NA	PCI>0.9 for 5 generations	Fped	NA	NA	0
Sheep	Oxford Down	Oxford Down	Denmark	Norberg and Sorensen	J. Anim. Sci.	2007	Norberg_2007	Norberg_2007_Oxford Down	Inbreeding trend and inbreeding depression in the Danish populations of Texel, Shropshire, and Oxford Down	Birth weight	Birth weight (maternal)	Weight/growth	Maternal	kg	up	23975		4.4	NA	-0.0053	0.0018	-0.120455	NA	-0.0053	-0.120455	NA	<0.05	NA	PCI>0.9 for 5 generations	Fped	NA	NA	0
Sheep	Shropshire	Shropshire	Denmark	Norberg and Sorensen	J. Anim. Sci.	2007	Norberg_2007	Norberg_2007_Shropshire	Inbreeding trend and inbreeding depression in the Danish populations of Texel, Shropshire, and Oxford Down	Litter size	Litter size	Reproduction/survival	Direct	n	up	24588		1.5	NA	-0.0019	0.0007	-0.126667	NA	-0.0019	-0.126667	NA	<0.05	NA	PCI>0.9 for 5 generations	Fped	NA	NA	0
Sheep	Shropshire	Shropshire	Denmark	Norberg and Sorensen	J. Anim. Sci.	2007	Norberg_2007	Norberg_2007_Shropshire	Inbreeding trend and inbreeding depression in the Danish populations of Texel, Shropshire, and Oxford Down	Average daily gain until 2 months	Growth	Weight/growth	Direct	g/day	up	24839		281	NA	-0.56	0.09	-0.199288	NA	-0.56	-0.199288	NA	<0.05	NA	PCI>0.9 for 5 generations	Fped	NA	NA	0
Sheep	Shropshire	Shropshire	Denmark	Norberg and Sorensen	J. Anim. Sci.	2007	Norberg_2007	Norberg_2007_Shropshire	Inbreeding trend and inbreeding depression in the Danish populations of Texel, Shropshire, and Oxford Down	Average daily gain until 2 months	Growth (maternal)	Weight/growth	Maternal	g/day	up	24839		281	NA	-0.54	0.11	-0.192171	NA	-0.54	-0.192171	NA	<0.05	NA	PCI>0.9 for 5 generations	Fped	NA	NA	0
Sheep	Texel	Texel	Denmark	Norberg and Sorensen	J. Anim. Sci.	2007	Norberg_2007	Norberg_2007_Texel	Inbreeding trend and inbreeding depression in the Danish populations of Texel, Shropshire, and Oxford Down	Litter size	Litter size	Reproduction/survival	Direct	n	up	32858		1.6	NA	-0.0032	0.0007	-0.2	NA	-0.0032	-0.2	NA	<0.05	NA	PCI>0.9 for 5 generations	Fped	NA	NA	0
Sheep	Shropshire	Shropshire	Denmark	Norberg and Sorensen	J. Anim. Sci.	2007	Norberg_2007	Norberg_2007_Shropshire	Inbreeding trend and inbreeding depression in the Danish populations of Texel, Shropshire, and Oxford Down	Birth weight	Birth weight	Weight/growth	Direct	kg	up	33356		4.2	NA	-0.0082	0.0009	-0.195238	NA	-0.0082	-0.195238	NA	<0.05	NA	PCI>0.9 for 5 generations	Fped	NA	NA	0
Sheep	Shropshire	Shropshire	Denmark	Norberg and Sorensen	J. Anim. Sci.	2007	Norberg_2007	Norberg_2007_Shropshire	Inbreeding trend and inbreeding depression in the Danish populations of Texel, Shropshire, and Oxford Down	Birth weight	Birth weight (maternal)	Weight/growth	Maternal	kg	up	33356		4.2	NA	-0.0065	0.0013	-0.154762	NA	-0.0065	-0.154762	NA	<0.05	NA	PCI>0.9 for 5 generations	Fped	NA	NA	0
Sheep	Texel	Texel	Denmark	Norberg and Sorensen	J. Anim. Sci.	2007	Norberg_2007	Norberg_2007_Texel	Inbreeding trend and inbreeding depression in the Danish populations of Texel, Shropshire, and Oxford Down	Average daily gain until 2 months	Growth	Weight/growth	Direct	g/day	up	37289		319	NA	-0.62	0.09	-0.194357	NA	-0.62	-0.194357	NA	<0.05	NA	PCI>0.9 for 5 generations	Fped	NA	NA	0
Sheep	Texel	Texel	Denmark	Norberg and Sorensen	J. Anim. Sci.	2007	Norberg_2007	Norberg_2007_Texel	Inbreeding trend and inbreeding depression in the Danish populations of Texel, Shropshire, and Oxford Down	Average daily gain until 2 months	Growth (maternal)	Weight/growth	Maternal	g/day	up	37289		319	NA	-1.06	0.27	-0.332288	NA	-1.06	-0.332288	NA	<0.05	NA	PCI>0.9 for 5 generations	Fped	NA	NA	0
Sheep	Texel	Texel	Denmark	Norberg and Sorensen	J. Anim. Sci.	2007	Norberg_2007	Norberg_2007_Texel	Inbreeding trend and inbreeding depression in the Danish populations of Texel, Shropshire, and Oxford Down	Birth weight	Birth weight	Weight/growth	Direct	kg	up	45938		4.6	NA	-0.011	0.0009	-0.23913	NA	-0.011	-0.23913	NA	<0.05	NA	PCI>0.9 for 5 generations	Fped	NA	NA	0
Sheep	Texel	Texel	Denmark	Norberg and Sorensen	J. Anim. Sci.	2007	Norberg_2007	Norberg_2007_Texel	Inbreeding trend and inbreeding depression in the Danish populations of Texel, Shropshire, and Oxford Down	Birth weight	Birth weight (maternal)	Weight/growth	Maternal	kg	up	45938		4.6	NA	-0.014	0.0034	-0.304348	NA	-0.014	-0.304348	NA	<0.05	NA	PCI>0.9 for 5 generations	Fped	NA	NA	0
Sheep	Ripollesa	Ripollesa	Spain	Casellas et al.	J. Anim. Sci.	2009	Casellas_2009	Casellas_2009_Ripollesa	Analysis of founder-specific inbreeding depression on birth weight in Ripollesa lambs	Birth weight	Birth weight	Weight/growth	Direct	kg	up	2459		3.29	0.99	-0.01364	NA	-0.41459	-1.37778	-0.01364	-0.41459	-1.37778	NA	NA	pedigree with 3079 animals	Fped	NA	NA	1
Sheep	Malpura	Malpura	India	Arora et al.	Indian Vet. J.	2009	Arora_2009	Arora_2009_Malpura	Effect of inbreeding on lamb growth in a closed flock of Malpura sheep	Birth weight	Birth weight	Weight/growth	Direct	kg	up	2793		NA	NA	-0.004	NA	-0.13	NA	-0.004	-0.13	NA	>0.05	NA	NA	Fped	0.66	NA	0
Sheep	Malpura	Malpura	India	Arora et al.	Indian Vet. J.	2009	Arora_2009	Arora_2009_Malpura	Effect of inbreeding on lamb growth in a closed flock of Malpura sheep	Weaning weight	Weight	Weight/growth	Direct	kg	up	2793		NA	NA	-0.054	NA	-0.39	NA	-0.054	-0.39	NA	>0.05	NA	NA	Fped	0.66	NA	0
Sheep	Malpura	Malpura	India	Arora et al.	Indian Vet. J.	2009	Arora_2009	Arora_2009_Malpura	Effect of inbreeding on lamb growth in a closed flock of Malpura sheep	Weight at 6 months	Weight	Weight/growth	Direct	kg	up	2793		NA	NA	-0.068	NA	-0.32	NA	-0.068	-0.32	NA	>0.05	NA	NA	Fped	0.66	NA	0
Sheep	Elsenburg Dormer	Elsenburg Dormer	South Africa	vanWyk et al.	Livest. Sci.	2009	vanWyk_2009	vanWyk_2009_Elsenburg Dormer	Case study: The effect of inbreeding on the production and reproduction traits in the Elsenburg Dormer Sheepstud	Number of lambs born	Litter size	Reproduction/survival	Direct	n	up	7504		1.49	0.55	0.0022	0.0026	0.147651	0.4	0.0022	0.147651	0.4	>0.05	0.06	pedigree of 11954 animals	Fped	16	6	0
Sheep	Elsenburg Dormer	Elsenburg Dormer	South Africa	vanWyk et al.	Livest. Sci.	2009	vanWyk_2009	vanWyk_2009_Elsenburg Dormer	Case study: The effect of inbreeding on the production and reproduction traits in the Elsenburg Dormer Sheepstud	Number of lams weaned	Litter size at later stage	Reproduction/survival	Direct	n	up	7504		1.22	0.63	-0.0234	0.2924	-1.91803	-3.71429	-0.0234	-1.91803	-3.71429	>0.05	0.02	pedigree of 11954 animals	Fped	16	6	0
Sheep	Elsenburg Dormer	Elsenburg Dormer	South Africa	vanWyk et al.	Livest. Sci.	2009	vanWyk_2009	vanWyk_2009_Elsenburg Dormer	Case study: The effect of inbreeding on the production and reproduction traits in the Elsenburg Dormer Sheepstud	Total weight of lambs weaned	Litter weight at weaning	Production	Direct	kg	up	7504		35.81	17.15	-0.066	0.0557	-0.184306	-0.38484	-0.066	-0.184306	-0.38484	>0.05	0.04	pedigree of 11954 animals	Fped	16	6	0
Sheep	Elsenburg Dormer	Elsenburg Dormer	South Africa	vanWyk et al.	Livest. Sci.	2009	vanWyk_2009	vanWyk_2009_Elsenburg Dormer	Case study: The effect of inbreeding on the production and reproduction traits in the Elsenburg Dormer Sheepstud	Number of lambs born	Litter size (maternal)	Reproduction/survival	Maternal	n	up	7504		1.49	0.55	-0.0004	0.0022	-0.0268456	-0.0727273	-0.0004	-0.0268456	-0.0727273	>0.05	0.06	pedigree of 11954 animals	Fped	16	6	0
Sheep	Elsenburg Dormer	Elsenburg Dormer	South Africa	vanWyk et al.	Livest. Sci.	2009	vanWyk_2009	vanWyk_2009_Elsenburg Dormer	Case study: The effect of inbreeding on the production and reproduction traits in the Elsenburg Dormer Sheepstud	Number of lams weaned	Litter size at later stage (maternal)	Reproduction/survival	Maternal	n	up	7504		1.22	0.63	-0.0015	0.2533	-0.122951	-0.238095	-0.0015	-0.122951	-0.238095	>0.05	0.02	pedigree of 11954 animals	Fped	16	6	0
Sheep	Elsenburg Dormer	Elsenburg Dormer	South Africa	vanWyk et al.	Livest. Sci.	2009	vanWyk_2009	vanWyk_2009_Elsenburg Dormer	Case study: The effect of inbreeding on the production and reproduction traits in the Elsenburg Dormer Sheepstud	Total weight of lambs weaned	Litter weight at weaning (maternal)	Production	Maternal	kg	up	7504		35.81	17.15	-0.0064	0.0613	-0.0178721	-0.0373178	-0.0064	-0.0178721	-0.0373178	>0.05	0.04	pedigree of 11954 animals	Fped	16	6	0
Sheep	Elsenburg Dormer	Elsenburg Dormer	South Africa	vanWyk et al.	Livest. Sci.	2009	vanWyk_2009	vanWyk_2009_Elsenburg Dormer	Case study: The effect of inbreeding on the production and reproduction traits in the Elsenburg Dormer Sheepstud	Weaning weight	Weight	Weight/growth	Direct	kg	up	9205		29.12	6.36	-0.0926	0.0204	-0.317995	-1.45597	-0.0926	-0.317995	-1.45597	<0.01	0.09	pedigree of 11954 animals	Fped	16	6	0
Sheep	Elsenburg Dormer	Elsenburg Dormer	South Africa	vanWyk et al.	Livest. Sci.	2009	vanWyk_2009	vanWyk_2009_Elsenburg Dormer	Case study: The effect of inbreeding on the production and reproduction traits in the Elsenburg Dormer Sheepstud	Weaning weight	Weight (maternal)	Weight/growth	Maternal	kg	up	9205		29.12	6.36	-0.0412	0.0234	-0.141484	-0.647799	-0.0412	-0.141484	-0.647799	<0.05	0.09	pedigree of 11954 animals	Fped	16	6	0
Sheep	Elsenburg Dormer	Elsenburg Dormer	South Africa	vanWyk et al.	Livest. Sci.	2009	vanWyk_2009	vanWyk_2009_Elsenburg Dormer	Case study: The effect of inbreeding on the production and reproduction traits in the Elsenburg Dormer Sheepstud	Birth weight	Birth weight	Weight/growth	Direct	kg	up	11721		3.89	0.85	-0.0064	0.0026	-0.164524	-0.752941	-0.0064	-0.164524	-0.752941	<0.01	0.13	pedigree of 11954 animals	Fped	16	6	0
Sheep	Elsenburg Dormer	Elsenburg Dormer	South Africa	vanWyk et al.	Livest. Sci.	2009	vanWyk_2009	vanWyk_2009_Elsenburg Dormer	Case study: The effect of inbreeding on the production and reproduction traits in the Elsenburg Dormer Sheepstud	Birth weight	Birth weight (maternal)	Weight/growth	Maternal	kg	up	11721		3.89	0.85	-0.0062	0.0035	-0.159383	-0.729412	-0.0062	-0.159383	-0.729412	>0.05	0.13	pedigree of 11954 animals	Fped	16	6	0
Sheep	Various Sheepbreeds	Multiple breeds/lines (derived from Suffolk, Texel, Ile de France, Wielkopolska, Polish Merino)	Poland	Barczak et al.	J. Anim. Feed Sci.	2009	Barczak_2009	Barczak_2009_Various Sheepbreeds	Inbreeding and inbreeding depression on body weight in sheep	Weight at 4 weeks	Weight	Weight/growth	Direct	g	up	29505		12331	2562	-11.6	7.3	-0.0940719	-0.452771	-11.6	-0.0940719	-0.452771	NA	NA	Cassell's coefficient was 6%	Fped	0.3	0.18	0
Sheep	Various Sheepbreeds	Multiple breeds/lines (derived from Suffolk, Texel, Ile de France, Wielkopolska, Polish Merino)	Poland	Barczak et al.	J. Anim. Feed Sci.	2009	Barczak_2009	Barczak_2009_Various Sheepbreeds	Inbreeding and inbreeding depression on body weight in sheep	Birth weight	Birth weight	Weight/growth	Direct	g	up	31709		4383	872	-9.5	2.3	-0.216747	-1.08945	-9.5	-0.216747	-1.08945	NA	NA	Cassell's coefficient was 6%	Fped	0.3	0.18	0
Sheep	Santa Ines	Santa Ines	Brazil	Pedrosa et al.	Small Rumin. Res.	2010	Pedrosa_2010	Pedrosa_2010_Santa Ines	Population structure and inbreeding effects on growth traits of Santa Inês Sheepin Brazil	Weight at 180 days	Weight	Weight/growth	Direct	kg	up	2490		30.41	10	-0.0927273	NA	-0.304924	-0.927273	-0.0927273	-0.304924	-0.927273	NA	NA	mean CGE of 2.26	Fped	1.6	NA	0
Sheep	Santa Ines	Santa Ines	Brazil	Pedrosa et al.	Small Rumin. Res.	2010	Pedrosa_2010	Pedrosa_2010_Santa Ines	Population structure and inbreeding effects on growth traits of Santa Inês Sheepin Brazil	Weight at 60 days	Weight	Weight/growth	Direct	kg	up	3315		13.26	4.57	-0.0236364	NA	-0.178253	-0.517207	-0.0236364	-0.178253	-0.517207	NA	NA	mean CGE of 2.26	Fped	1.6	NA	0
Sheep	Bharat Merino	Bharat Merino	India	Gowane et al.	Indian Vet. J.	2010	Gowane_2010	Gowane_2010_Bharat Merino	Effect of inbreeding on lamb growth traits in a closed flock of Bharat Merino sheep	Weight at 6 months	Weight	Weight/growth	Direct	kg	up	4412		19.78	8.635	0.16	0.044	0.808898	1.85292	0.16	0.808898	1.85292	<0.01	NA	NA	Fped	2.62	NA	0
Sheep	Bharat Merino	Bharat Merino	India	Gowane et al.	Indian Vet. J.	2010	Gowane_2010	Gowane_2010_Bharat Merino	Effect of inbreeding on lamb growth traits in a closed flock of Bharat Merino sheep	Weaning weight	Weight	Weight/growth	Direct	kg	up	4662		14.36	5.462	0	0.026	0	0	0	0	0	>0.05	NA	NA	Fped	2.62	NA	0
Sheep	Bharat Merino	Bharat Merino	India	Gowane et al.	Indian Vet. J.	2010	Gowane_2010	Gowane_2010_Bharat Merino	Effect of inbreeding on lamb growth traits in a closed flock of Bharat Merino sheep	Birth weight	Birth weight	Weight/growth	Direct	kg	up	5032		3.32	0.709	-0.016	0.004	-0.481928	-2.2567	-0.016	-0.481928	-2.2567	<0.01	NA	NA	Fped	2.62	NA	0
Sheep	Santa Ines	Santa Ines	Brazil	Pedrosa et al.	Small Rumin. Res.	2010	Pedrosa_2010	Pedrosa_2010_Santa Ines	Population structure and inbreeding effects on growth traits of Santa Inês Sheepin Brazil	Birth weight	Birth weight	Weight/growth	Direct	kg	up	6285		3.64	0.81	-0.00154545	NA	-0.0424575	-0.190797	-0.00154545	-0.0424575	-0.190797	NA	NA	mean CGE of 2.26	Fped	1.6	NA	0
Sheep	Moghani	Moghani	Iran	Hossein-Zadeh	Arch. Anim. Breed.	2012	Hossein-Zadeh_2012	Hossein-Zadeh_2012_Moghani	Inbreeding effects on body weight traits of Iranian Moghani sheep	Weight at yearling	Weight	Weight/growth	Direct	kg	up	462		39.84	7.41	-0.159	0.095	-0.399096	-2.14575	-0.159	-0.399096	-2.14575	<0.01	NA	pedigree of 8494 animals	Fped	NA	NA	0
Sheep	Moghani	Moghani	Iran	Hossein-Zadeh	Arch. Anim. Breed.	2012	Hossein-Zadeh_2012	Hossein-Zadeh_2012_Moghani	Inbreeding effects on body weight traits of Iranian Moghani sheep	Weight at 9 months	Weight	Weight/growth	Direct	kg	up	902		36.41	5.26	-0.045	0.059	-0.123592	-0.855513	-0.045	-0.123592	-0.855513	>0.05	NA	pedigree of 8494 animals	Fped	NA	NA	0
Sheep	Moghani	Moghani	Iran	Hossein-Zadeh	Arch. Anim. Breed.	2012	Hossein-Zadeh_2012	Hossein-Zadeh_2012_Moghani	Inbreeding effects on body weight traits of Iranian Moghani sheep	Weight at 6 months	Weight	Weight/growth	Direct	kg	up	1235		32.28	5.24	-0.079	0.05	-0.244734	-1.50763	-0.079	-0.244734	-1.50763	>0.05	NA	pedigree of 8494 animals	Fped	NA	NA	0
Sheep	Moghani	Moghani	Iran	Hossein-Zadeh	Arch. Anim. Breed.	2012	Hossein-Zadeh_2012	Hossein-Zadeh_2012_Moghani	Inbreeding effects on body weight traits of Iranian Moghani sheep	Birth weight	Birth weight	Weight/growth	Direct	kg	up	1603		4.36	0.7	-0.009	0.005	-0.206422	-1.28571	-0.009	-0.206422	-1.28571	<0.01	NA	pedigree of 8494 animals	Fped	NA	NA	0
Sheep	Moghani	Moghani	Iran	Hossein-Zadeh	Arch. Anim. Breed.	2012	Hossein-Zadeh_2012	Hossein-Zadeh_2012_Moghani	Inbreeding effects on body weight traits of Iranian Moghani sheep	Weight at 3 months	Weight	Weight/growth	Direct	kg	up	1641		22.09	4.44	0.057	0.04	0.258035	1.28378	0.057	0.258035	1.28378	>0.05	NA	pedigree of 8494 animals	Fped	NA	NA	0
Sheep	Moghani	Moghani	Iran	Dorostkar et al.	J. Agr. Sci. Tech.	2012	Dorostkar_2012	Dorostkar_2012_Moghani	Inbreeding and Inbreeding Depression in Iranian Moghani SheepBreed	Weight at 12 months	Weight	Weight/growth	Direct	kg	up	1843		38.86	6.09	-0.042	0.05	-0.10808	-0.689655	-0.042	-0.10808	-0.689655	>0.05	NA	mean PCI for 5 generations was 0.31	Fped	0.9	NA	0
Sheep	Moghani	Moghani	Iran	Dorostkar et al.	J. Agr. Sci. Tech.	2012	Dorostkar_2012	Dorostkar_2012_Moghani	Inbreeding and Inbreeding Depression in Iranian Moghani SheepBreed	Weight at 9 months	Weight	Weight/growth	Direct	kg	up	2235		37.53	5.6	-0.019	0.035	-0.0506262	-0.339286	-0.019	-0.0506262	-0.339286	>0.05	NA	mean PCI for 5 generations was 0.31	Fped	0.8	NA	0
Sheep	Moghani	Moghani	Iran	Dorostkar et al.	J. Agr. Sci. Tech.	2012	Dorostkar_2012	Dorostkar_2012_Moghani	Inbreeding and Inbreeding Depression in Iranian Moghani SheepBreed	Weight at 6 months	Weight	Weight/growth	Direct	kg	up	4252		34.63	6.31	-0.026	0.044	-0.0750794	-0.412044	-0.026	-0.0750794	-0.412044	>0.05	NA	mean PCI for 5 generations was 0.31	Fped	0.7	NA	0
Sheep	Moghani	Moghani	Iran	Dorostkar et al.	J. Agr. Sci. Tech.	2012	Dorostkar_2012	Dorostkar_2012_Moghani	Inbreeding and Inbreeding Depression in Iranian Moghani SheepBreed	Weight at 3 months	Weight	Weight/growth	Direct	kg	up	5071		22.46	5.05	-0.291	0.003	-1.29564	-5.76238	-0.291	-1.29564	-5.76238	<0.05	NA	mean PCI for 5 generations was 0.31	Fped	0.6	NA	0
Sheep	Moghani	Moghani	Iran	Dorostkar et al.	J. Agr. Sci. Tech.	2012	Dorostkar_2012	Dorostkar_2012_Moghani	Inbreeding and Inbreeding Depression in Iranian Moghani SheepBreed	Birth weight	Birth weight	Weight/growth	Direct	kg	up	5329		4.58	0.78	-0.007	0.004	-0.152838	-0.897436	-0.007	-0.152838	-0.897436	>0.05	NA	mean PCI for 5 generations was 0.31	Fped	0.5	NA	0
Sheep	Bharat Merino	Bharat Merino	India	Gowane et al.	Small Rumin. Res.	2013	Gowane_2013	Gowane_2013_Bharat Merino	Population structure and effect of inbreeding on lamb growthin Bharat Merino sheep	Birth weight	Birth weight	Weight/growth	Direct	kg	up	3982		3.13	0.67	0.0191	NA	0.610224	2.85075	0.0191	0.610224	2.85075	<0.05	0.27	mean CGE of around 5	Fped	NA	NA	0
Sheep	Iran-Black	Iran-Black	Iran	Mokhtari et al.	Small Rumin. Res.	2014	Mokhtari_2014	Mokhtari_2014_Iran-Black	Pedigree analysis of Iran-Black Sheepand inbreeding effectson growth and reproduction traits	Total litter weight at weaning	Litter weight at weaning (maternal)	Production	Maternal	kg	up	3371	675	29.9	10.77	-0.130075	NA	-0.435034	-1.20775	-0.130075	-0.435034	-1.20775	<0.01	NA	mean CGE of 3.69	Fped	8.1	NA	0
Sheep	Iran-Black	Iran-Black	Iran	Mokhtari et al.	Small Rumin. Res.	2014	Mokhtari_2014	Mokhtari_2014_Iran-Black	Pedigree analysis of Iran-Black Sheepand inbreeding effectson growth and reproduction traits	Litter size	Litter size (maternal)	Reproduction/survival	Maternal	n	up	3974	789	1.56	0.63	0.308647	NA	19.785	48.9915	0.308647	19.785	48.9915	>0.05	NA	mean CGE of 3.69	Fped	8.1	NA	0
Sheep	Iran-Black	Iran-Black	Iran	Mokhtari et al.	Small Rumin. Res.	2014	Mokhtari_2014	Mokhtari_2014_Iran-Black	Pedigree analysis of Iran-Black Sheepand inbreeding effectson growth and reproduction traits	Litter size at weaning	Litter size at later stage (maternal)	Reproduction/survival	Maternal	n	up	3974	789	1.32	0.8	-0.00300752	NA	-0.227842	-0.37594	-0.00300752	-0.227842	-0.37594	>0.05	NA	mean CGE of 3.69	Fped	8.1	NA	0
Sheep	Iran-Black	Iran-Black	Iran	Mokhtari et al.	Small Rumin. Res.	2014	Mokhtari_2014	Mokhtari_2014_Iran-Black	Pedigree analysis of Iran-Black Sheepand inbreeding effectson growth and reproduction traits	Total litter weight at birth	Litter weight (maternal)	Production	Maternal	kg	up	3974	789	5.81	1.99	-0.0139098	NA	-0.239411	-0.698984	-0.0139098	-0.239411	-0.698984	<0.01	NA	mean CGE of 3.69	Fped	8.1	NA	0
Sheep	Iran-Black	Iran-Black	Iran	Mokhtari et al.	Small Rumin. Res.	2014	Mokhtari_2014	Mokhtari_2014_Iran-Black	Pedigree analysis of Iran-Black Sheepand inbreeding effectson growth and reproduction traits	Weaning weight	Weight (maternal)	Weight/growth	Maternal	kg	up	4191	1134	20.8	5.15	-0.0233083	NA	-0.112059	-0.452588	-0.0233083	-0.112059	-0.452588	<0.05	NA	mean CGE of 3.69	Fped	8.1	NA	0
Sheep	Iran-Black	Iran-Black	Iran	Mokhtari et al.	Small Rumin. Res.	2014	Mokhtari_2014	Mokhtari_2014_Iran-Black	Pedigree analysis of Iran-Black Sheepand inbreeding effectson growth and reproduction traits	Birth weight	Birth weight (maternal)	Weight/growth	Maternal	kg	up	4927	1186	3.64	0.84	-0.00639098	NA	-0.175576	-0.760831	-0.00639098	-0.175576	-0.760831	<0.01	NA	mean CGE of 3.69	Fped	8.1	NA	0
Sheep	Iran-Black	Iran-Black	Iran	Mokhtari et al.	Small Rumin. Res.	2014	Mokhtari_2014	Mokhtari_2014_Iran-Black	Pedigree analysis of Iran-Black Sheepand inbreeding effectson growth and reproduction traits	Total litter weight at weaning	Litter weight at weaning	Production	Direct	kg	up	3371		29.9	10.77	-0.00488722	NA	-0.0163452	-0.0453781	-0.00488722	-0.0163452	-0.0453781	>0.05	NA	mean CGE of 3.69	Fped	8.1	NA	0
Sheep	Iran-Black	Iran-Black	Iran	Mokhtari et al.	Small Rumin. Res.	2014	Mokhtari_2014	Mokhtari_2014_Iran-Black	Pedigree analysis of Iran-Black Sheepand inbreeding effectson growth and reproduction traits	Litter size	Litter size	Reproduction/survival	Direct	n	up	3974		1.56	0.63	-0.158271	NA	-10.1456	-25.1223	-0.158271	-10.1456	-25.1223	>0.05	NA	mean CGE of 3.69	Fped	8.1	NA	0
Sheep	Iran-Black	Iran-Black	Iran	Mokhtari et al.	Small Rumin. Res.	2014	Mokhtari_2014	Mokhtari_2014_Iran-Black	Pedigree analysis of Iran-Black Sheepand inbreeding effectson growth and reproduction traits	Litter size at weaning	Litter size at later stage	Reproduction/survival	Direct	n	up	3974		1.32	0.8	0.00112782	NA	0.0854409	0.140977	0.00112782	0.0854409	0.140977	>0.05	NA	mean CGE of 3.69	Fped	8.1	NA	0
Sheep	Iran-Black	Iran-Black	Iran	Mokhtari et al.	Small Rumin. Res.	2014	Mokhtari_2014	Mokhtari_2014_Iran-Black	Pedigree analysis of Iran-Black Sheepand inbreeding effectson growth and reproduction traits	Total litter weight at birth	Litter weight	Production	Direct	kg	up	3974		5.81	1.99	0.00075188	NA	0.0129411	0.0377829	0.00075188	0.0129411	0.0377829	>0.05	NA	mean CGE of 3.69	Fped	8.1	NA	0
Sheep	Iran-Black	Iran-Black	Iran	Mokhtari et al.	Small Rumin. Res.	2014	Mokhtari_2014	Mokhtari_2014_Iran-Black	Pedigree analysis of Iran-Black Sheepand inbreeding effectson growth and reproduction traits	Weaning weight	Weight	Weight/growth	Direct	kg	up	4191		20.8	5.15	-0.0139098	NA	-0.0668739	-0.270093	-0.0139098	-0.0668739	-0.270093	>0.05	NA	mean CGE of 3.69	Fped	8.1	NA	0
Sheep	Iran-Black	Iran-Black	Iran	Mokhtari et al.	Small Rumin. Res.	2014	Mokhtari_2014	Mokhtari_2014_Iran-Black	Pedigree analysis of Iran-Black Sheepand inbreeding effectson growth and reproduction traits	Birth weight	Birth weight	Weight/growth	Direct	kg	up	4927		3.64	0.84	-0.00263158	NA	-0.0722961	-0.313283	-0.00263158	-0.0722961	-0.313283	<0.05	NA	mean CGE of 3.69	Fped	8.1	NA	0
Sheep	Guilan	Guilan	Iran	Eteqadi et al.	Small Rumin. Res.	2014	Eteqadi_2014	Eteqadi_2014_Guilan	Population structure and inbreeding effects on body weighttraits of Guilan Sheepin Iran	Weight at 6 months	Weight	Weight/growth	Direct	kg	up	10141		20.69	4.53	0.020078	0.005968	0.097042	0.443223	0.020078	0.097042	0.443223	<0.01	NA	mean CGE of 0.513	Fped	NA	NA	0
Sheep	Guilan	Guilan	Iran	Eteqadi et al.	Small Rumin. Res.	2014	Eteqadi_2014	Eteqadi_2014_Guilan	Population structure and inbreeding effects on body weighttraits of Guilan Sheepin Iran	Weight at 3 months	Weight	Weight/growth	Direct	kg	up	13109		15.39	3.85	-0.028406	0.004831	-0.184574	-0.737818	-0.028406	-0.184574	-0.737818	<0.01	NA	mean CGE of 0.513	Fped	NA	NA	0
Sheep	Guilan	Guilan	Iran	Eteqadi et al.	Small Rumin. Res.	2014	Eteqadi_2014	Eteqadi_2014_Guilan	Population structure and inbreeding effects on body weighttraits of Guilan Sheepin Iran	Birth weight	Birth weight	Weight/growth	Direct	kg	up	14549		3.12	0.61	-0.005449	0.00066	-0.174647	-0.893279	-0.005449	-0.174647	-0.893279	<0.01	NA	mean CGE of 0.513	Fped	NA	NA	0
Sheep	Guilan	Guilan	Iran	Eteqadi et al.	Trop. Anim. Health Prod.	2015	Eteqadi_2015	Eteqadi_2015_Guilan	Inbreeding effects on reproductive traits in Iranian Guilan sheep	Litter size	Litter size	Reproduction/survival	Direct	n	up	14534	2021	1.05	0.23	3.5e-05	3.8e-06	0.00333333	0.0152174	3.5e-05	0.00333333	0.0152174	<0.01	NA	pedigree of 28944 animals	Fped	NA	NA	0
Sheep	Guilan	Guilan	Iran	Eteqadi et al.	Trop. Anim. Health Prod.	2015	Eteqadi_2015	Eteqadi_2015_Guilan	Inbreeding effects on reproductive traits in Iranian Guilan sheep	Number of lambs weaned per ewe lambing	Litter size at later stage	Reproduction/survival	Direct	n	up	14534	2021	0.81	0.46	-2.9e-05	7.7e-06	-0.00358025	-0.00630435	-2.9e-05	-0.00358025	-0.00630435	<0.01	NA	pedigree of 28944 animals	Fped	NA	NA	0
Sheep	Guilan	Guilan	Iran	Eteqadi et al.	Trop. Anim. Health Prod.	2015	Eteqadi_2015	Eteqadi_2015_Guilan	Inbreeding effects on reproductive traits in Iranian Guilan sheep	Total litter weight at birth per ewe lambing	Litter weight	Production	Direct	kg	up	14534	2021	3.28	0.81	-0.000254	1.3e-05	-0.0077439	-0.031358	-0.000254	-0.0077439	-0.031358	<0.01	NA	pedigree of 28944 animals	Fped	NA	NA	0
Sheep	Guilan	Guilan	Iran	Eteqadi et al.	Trop. Anim. Health Prod.	2015	Eteqadi_2015	Eteqadi_2015_Guilan	Inbreeding effects on reproductive traits in Iranian Guilan sheep	Total litter weight at weaning per ewe lambing	Litter weight at weaning	Production	Direct	kg	up	14534	2021	15.91	5.03	-0.00195	9.3e-05	-0.0122564	-0.0387674	-0.00195	-0.0122564	-0.0387674	<0.01	NA	pedigree of 28944 animals	Fped	NA	NA	0
Sheep	Guilan	Guilan	Iran	Eteqadi et al.	Trop. Anim. Health Prod.	2015	Eteqadi_2015	Eteqadi_2015_Guilan	Inbreeding effects on reproductive traits in Iranian Guilan sheep	Litter mean weight per lamb born	Weight	Weight/growth	Direct	kg	up	14534	2021	3.15	0.61	-0.000333	9e-06	-0.0105714	-0.0545902	-0.000333	-0.0105714	-0.0545902	<0.01	NA	pedigree of 28944 animals	Fped	NA	NA	0
Sheep	Guilan	Guilan	Iran	Eteqadi et al.	Trop. Anim. Health Prod.	2015	Eteqadi_2015	Eteqadi_2015_Guilan	Inbreeding effects on reproductive traits in Iranian Guilan sheep	Litter mean weight per lamb weaned	Weight	Weight/growth	Direct	kg	up	14534	2021	15.35	3.96	-0.00221	7.1e-05	-0.0143974	-0.0558081	-0.00221	-0.0143974	-0.0558081	<0.01	NA	pedigree of 28944 animals	Fped	NA	NA	0
Sheep	Olkuska	Olkuska	Poland	Drobik & Martyniuk	Small Rumin. Res.	2016	Drobik_2016	Drobik_2016_Olkuska	Inbreeding and its impact on the prolific Polish Olkuska Sheeppopulation	Birth weight	Birth weight (maternal)	Weight/growth	Maternal	kg	up	5925	860	3.55	0.895	-0.0075	NA	-0.211268	-0.837989	-0.0075	-0.211268	-0.837989	<0.01	NA	CGE >5	Fped	10.08	5.1	0
Sheep	Olkuska	Olkuska	Poland	Drobik & Martyniuk	Small Rumin. Res.	2016	Drobik_2016	Drobik_2016_Olkuska	Inbreeding and its impact on the prolific Polish Olkuska Sheeppopulation	Weaning weight (56days)	Weight (maternal)	Weight/growth	Maternal	kg	up	7456	860	15.984	2.959	-0.0236	NA	-0.147648	-0.797567	-0.0236	-0.147648	-0.797567	<0.01	NA	CGE >5	Fped	10.08	5.1	0
Sheep	Olkuska	Olkuska	Poland	Drobik & Martyniuk	Small Rumin. Res.	2016	Drobik_2016	Drobik_2016_Olkuska	Inbreeding and its impact on the prolific Polish Olkuska Sheeppopulation	Survival to 56days	Offspring survival (maternal)	Reproduction/survival	Maternal	0/1	up	9957	860	0.76	NA	-0.2693	NA	-35.4342	NA	-0.2693	-35.4342	NA	>0.05	NA	CGE >5	Fped	10.08	5.1	0
Sheep	Lori	Lori	Iran	Yeganehpur et al.	Rev. Colomb. Cienc. Pecu.	2016	Yeganehpur_2016	Yeganehpur_2016_Lori	Inbreeding depression on growth traits of Iranian Lori sheep	Weight at 9 months	Weight	Weight/growth	Direct	kg	up	4757		29.8	7.39	-0.0774	0.0113	-0.259732	-1.04736	-0.0774	-0.259732	-1.04736	<0.01	NA	7097 animals in pedigree	Fped	NA	NA	0
Sheep	Lori	Lori	Iran	Yeganehpur et al.	Rev. Colomb. Cienc. Pecu.	2016	Yeganehpur_2016	Yeganehpur_2016_Lori	Inbreeding depression on growth traits of Iranian Lori sheep	Weight at 6 months	Weight	Weight/growth	Direct	kg	up	5073		25.38	3.65	-0.0763	0.0132	-0.30063	-2.09041	-0.0763	-0.30063	-2.09041	<0.01	NA	7097 animals in pedigree	Fped	NA	NA	0
Sheep	Lori	Lori	Iran	Yeganehpur et al.	Rev. Colomb. Cienc. Pecu.	2016	Yeganehpur_2016	Yeganehpur_2016_Lori	Inbreeding depression on growth traits of Iranian Lori sheep	Weight at weaning	Weight	Weight/growth	Direct	kg	up	5646		20.3	1.18	-0.0103	0.008	-0.0507389	-0.872881	-0.0103	-0.0507389	-0.872881	>0.05	NA	7097 animals in pedigree	Fped	NA	NA	0
Sheep	Olkuska	Olkuska	Poland	Drobik & Martyniuk	Small Rumin. Res.	2016	Drobik_2016	Drobik_2016_Olkuska	Inbreeding and its impact on the prolific Polish Olkuska Sheeppopulation	Birth weight	Birth weight	Weight/growth	Direct	kg	up	5925		3.55	0.895	-0.0071	NA	-0.2	-0.793296	-0.0071	-0.2	-0.793296	<0.01	NA	CGE >5	Fped	10.08	5.1	0
Sheep	Lori	Lori	Iran	Yeganehpur et al.	Rev. Colomb. Cienc. Pecu.	2016	Yeganehpur_2016	Yeganehpur_2016_Lori	Inbreeding depression on growth traits of Iranian Lori sheep	Weight at birth	Weight	Weight/growth	Direct	kg	up	6440		3.49	0.56	0.0045	0.0031	0.12894	0.803571	0.0045	0.12894	0.803571	>0.05	NA	7097 animals in pedigree	Fped	NA	NA	0
Sheep	Shal	Shal	Iran	Patiabadi et al.	Iran. J. Appl. Anim. Sci.	2016	Patiabadi_2016	Patiabadi_2016_Shal	Inbreeding and Inbreeding Depression on Body Weight in Iranian Shal Sheep	Weight at 12 months	Weight	Weight/growth	Direct	kg	up	6528		60.46	4.28	-0.019	0.0051	-0.0314257	-0.443925	-0.019	-0.0314257	-0.443925	NA	NA	28% had at least 1 parent unknown	Fped	1.51	1.4	0
Sheep	Shal	Shal	Iran	Patiabadi et al.	Iran. J. Appl. Anim. Sci.	2016	Patiabadi_2016	Patiabadi_2016_Shal	Inbreeding and Inbreeding Depression on Body Weight in Iranian Shal Sheep	Weight at 9 months	Weight	Weight/growth	Direct	kg	up	6599		47.42	4.21	-0.019	0.0051	-0.0400675	-0.451306	-0.019	-0.0400675	-0.451306	NA	NA	28% had at least 1 parent unknown	Fped	1.51	1.4	0
Sheep	Shal	Shal	Iran	Patiabadi et al.	Iran. J. Appl. Anim. Sci.	2016	Patiabadi_2016	Patiabadi_2016_Shal	Inbreeding and Inbreeding Depression on Body Weight in Iranian Shal Sheep	Weight at 3 months	Weight	Weight/growth	Direct	kg	up	6654		20.9	3.46	-0.017	0.0048	-0.0813397	-0.491329	-0.017	-0.0813397	-0.491329	NA	NA	28% had at least 1 parent unknown	Fped	1.51	1.4	0
Sheep	Shal	Shal	Iran	Patiabadi et al.	Iran. J. Appl. Anim. Sci.	2016	Patiabadi_2016	Patiabadi_2016_Shal	Inbreeding and Inbreeding Depression on Body Weight in Iranian Shal Sheep	Weight at 6 months	Weight	Weight/growth	Direct	kg	up	6662		34.13	3.92	-0.005	0.001	-0.0146499	-0.127551	-0.005	-0.0146499	-0.127551	NA	NA	28% had at least 1 parent unknown	Fped	1.51	1.4	0
Sheep	Shal	Shal	Iran	Patiabadi et al.	Iran. J. Appl. Anim. Sci.	2016	Patiabadi_2016	Patiabadi_2016_Shal	Inbreeding and Inbreeding Depression on Body Weight in Iranian Shal Sheep	Birth weight	Birth weight	Weight/growth	Direct	kg	up	6690		4.31	0.92	-0.001	0.0009	-0.0232019	-0.108696	-0.001	-0.0232019	-0.108696	NA	NA	28% had at least 1 parent unknown	Fped	1.51	1.4	0
Sheep	Olkuska	Olkuska	Poland	Drobik & Martyniuk	Small Rumin. Res.	2016	Drobik_2016	Drobik_2016_Olkuska	Inbreeding and its impact on the prolific Polish Olkuska Sheeppopulation	Weaning weight (56days)	Weight	Weight/growth	Direct	kg	up	7456		15.984	2.959	-0.0027	NA	-0.0168919	-0.091247	-0.0027	-0.0168919	-0.091247	<0.01	NA	CGE >5	Fped	10.08	5.1	0
Sheep	Olkuska	Olkuska	Poland	Drobik & Martyniuk	Small Rumin. Res.	2016	Drobik_2016	Drobik_2016_Olkuska	Inbreeding and its impact on the prolific Polish Olkuska Sheeppopulation	Survival to 56days	Offspring survival	Reproduction/survival	Direct	0/1	up	9957		0.76	NA	-0.0206	NA	-2.71053	NA	-0.0206	-2.71053	NA	<0.05	NA	CGE >5	Fped	10.08	5.1	0
Sheep	Mehraban	Mehraban	Iran	Yavarifard et al.	Agric. Conspec. Sci.	2016	Yavarifard_2016	Yavarifard_2016_Mehraban	Inbreeding Effects on Reproductive Traits of Mehraban Sheep	Litter size	Litter size	Reproduction/survival	Direct	n	up	10275		1.12	0.33	0.0013	0.0001	0.116071	0.393939	0.0013	0.116071	0.393939	<0.01	NA	NA	Fped	NA	NA	0
Sheep	Mehraban	Mehraban	Iran	Yavarifard et al.	Agric. Conspec. Sci.	2016	Yavarifard_2016	Yavarifard_2016_Mehraban	Inbreeding Effects on Reproductive Traits of Mehraban Sheep	Litter size at weaning	Litter size at later stage	Reproduction/survival	Direct	n	up	10275		0.76	0.72	0.0036	0.0002	0.473684	0.5	0.0036	0.473684	0.5	<0.01	NA	NA	Fped	NA	NA	0
Sheep	Mehraban	Mehraban	Iran	Yavarifard et al.	Agric. Conspec. Sci.	2016	Yavarifard_2016	Yavarifard_2016_Mehraban	Inbreeding Effects on Reproductive Traits of Mehraban Sheep	Total litter weight at birth	Litter weight	Production	Direct	kg	up	10275		4.35	1.28	0.00147	0.00091	0.0337931	0.114844	0.00147	0.0337931	0.114844	>0.05	NA	NA	Fped	NA	NA	0
Sheep	Mehraban	Mehraban	Iran	Yavarifard et al.	Agric. Conspec. Sci.	2016	Yavarifard_2016	Yavarifard_2016_Mehraban	Inbreeding Effects on Reproductive Traits of Mehraban Sheep	Total litter weight at weaning	Litter weight at weaning	Production	Direct	kg	up	10275		28.04	12.52	0.1089	0.01418	0.388374	0.869808	0.1089	0.388374	0.869808	<0.01	NA	NA	Fped	NA	NA	0
Sheep	Mehraban	Mehraban	Iran	Yavarifard et al.	Agric. Conspec. Sci.	2016	Yavarifard_2016	Yavarifard_2016_Mehraban	Inbreeding Effects on Reproductive Traits of Mehraban Sheep	Litter mean weight per lamb born	Weight	Weight/growth	Direct	kg	up	10275		3.67	0.76	-0.00779	0.00054	-0.212262	-1.025	-0.00779	-0.212262	-1.025	<0.01	NA	NA	Fped	NA	NA	0
Sheep	Mehraban	Mehraban	Iran	Yavarifard et al.	Agric. Conspec. Sci.	2016	Yavarifard_2016	Yavarifard_2016_Mehraban	Inbreeding Effects on Reproductive Traits of Mehraban Sheep	Litter mean weight per lamb weaned	Weight	Weight/growth	Direct	kg	up	10275		22.07	4.24	0.03801	0.0048	0.172225	0.896462	0.03801	0.172225	0.896462	<0.01	NA	NA	Fped	NA	NA	0
Sheep	Iran-Black	Iran-Black	Iran	Baneh et al.	Songklanakarin J. Sci. Technol.	2019	Baneh_2019	Baneh_2019_Iran-Black	Studies on inbreeding and its effects on growth traits of Iran-Black sheep	Average daily gain from 6 to 12 months	Growth (maternal)	Weight/growth	Maternal	g/day	up	2944	1004	50.89	27.79	-0.054	NA	-0.106111	-0.194315	-0.054	-0.106111	-0.194315	NA	NA	mean PCI for 5 generations of 0.57	Fped	7.54	6.59	0
Sheep	Iran-Black	Iran-Black	Iran	Baneh et al.	Songklanakarin J. Sci. Technol.	2019	Baneh_2019	Baneh_2019_Iran-Black	Studies on inbreeding and its effects on growth traits of Iran-Black sheep	Kleiber ratio from 6 to 12 months	Feed efficiency (maternal)	Other traits	Maternal	ratio	up	2944	1004	3.15	1.53	-0.0002	NA	-0.00634921	-0.0130719	-0.0002	-0.00634921	-0.0130719	NA	NA	mean PCI for 5 generations of 0.57	Fped	7.54	6.59	0
Sheep	Iran-Black	Iran-Black	Iran	Baneh et al.	Songklanakarin J. Sci. Technol.	2019	Baneh_2019	Baneh_2019_Iran-Black	Studies on inbreeding and its effects on growth traits of Iran-Black sheep	Weight at yearling	Weight (maternal)	Weight/growth	Maternal	kg	up	2954	1006	39.39	7.05	-0.725	NA	-1.84057	-10.2837	-0.725	-1.84057	-10.2837	NA	NA	mean PCI for 5 generations of 0.57	Fped	7.54	6.59	0
Sheep	Iran-Black	Iran-Black	Iran	Baneh et al.	Songklanakarin J. Sci. Technol.	2019	Baneh_2019	Baneh_2019_Iran-Black	Studies on inbreeding and its effects on growth traits of Iran-Black sheep	Weight at 9 months	Weight (maternal)	Weight/growth	Maternal	kg	up	3195	1024	33.2	5.71	-0.721	NA	-2.17169	-12.627	-0.721	-2.17169	-12.627	NA	NA	mean PCI for 5 generations of 0.57	Fped	7.54	6.59	0
Sheep	Iran-Black	Iran-Black	Iran	Baneh et al.	Songklanakarin J. Sci. Technol.	2019	Baneh_2019	Baneh_2019_Iran-Black	Studies on inbreeding and its effects on growth traits of Iran-Black sheep	Average daily gain from 3 to 6 months	Growth (maternal)	Weight/growth	Maternal	g/day	up	3591	1075	80.74	50.64	-0.28	NA	-0.346792	-0.552923	-0.28	-0.346792	-0.552923	NA	NA	mean PCI for 5 generations of 0.57	Fped	7.54	6.59	0
Sheep	Iran-Black	Iran-Black	Iran	Baneh et al.	Songklanakarin J. Sci. Technol.	2019	Baneh_2019	Baneh_2019_Iran-Black	Studies on inbreeding and its effects on growth traits of Iran-Black sheep	Kleiber ratio from 3 to 6 months	Feed efficiency (maternal)	Other traits	Maternal	ratio	up	3591	1075	6.27	3.77	-0.003	NA	-0.0478469	-0.0795756	-0.003	-0.0478469	-0.0795756	NA	NA	mean PCI for 5 generations of 0.57	Fped	7.54	6.59	0
Sheep	Iran-Black	Iran-Black	Iran	Baneh et al.	Songklanakarin J. Sci. Technol.	2019	Baneh_2019	Baneh_2019_Iran-Black	Studies on inbreeding and its effects on growth traits of Iran-Black sheep	Weight at 6 months	Weight (maternal)	Weight/growth	Maternal	kg	up	3636	1079	29.17	5.67	-0.807	NA	-2.76654	-14.2328	-0.807	-2.76654	-14.2328	NA	NA	mean PCI for 5 generations of 0.57	Fped	7.54	6.59	0
Sheep	Iran-Black	Iran-Black	Iran	Baneh et al.	Songklanakarin J. Sci. Technol.	2019	Baneh_2019	Baneh_2019_Iran-Black	Studies on inbreeding and its effects on growth traits of Iran-Black sheep	Average daily gain from 0 to 3 months	Growth (maternal)	Weight/growth	Maternal	g/day	up	3872	1103	183.22	47.57	-0.63	NA	-0.343849	-1.32436	-0.63	-0.343849	-1.32436	NA	NA	mean PCI for 5 generations of 0.57	Fped	7.54	6.59	0
Sheep	Iran-Black	Iran-Black	Iran	Baneh et al.	Songklanakarin J. Sci. Technol.	2019	Baneh_2019	Baneh_2019_Iran-Black	Studies on inbreeding and its effects on growth traits of Iran-Black sheep	Kleiber ratio from 0 to 3 months	Feed efficiency (maternal)	Other traits	Maternal	ratio	up	3872	1103	17.86	1.76	-0.014	NA	-0.0783875	-0.795455	-0.014	-0.0783875	-0.795455	NA	NA	mean PCI for 5 generations of 0.57	Fped	7.54	6.59	0
Sheep	Iran-Black	Iran-Black	Iran	Baneh et al.	Songklanakarin J. Sci. Technol.	2019	Baneh_2019	Baneh_2019_Iran-Black	Studies on inbreeding and its effects on growth traits of Iran-Black sheep	Weight at 3 months	Weight (maternal)	Weight/growth	Maternal	kg	up	4220	1140	22.13	5.19	-0.773	NA	-3.493	-14.894	-0.773	-3.493	-14.894	NA	NA	mean PCI for 5 generations of 0.57	Fped	7.54	6.59	0
Sheep	Iran-Black	Iran-Black	Iran	Baneh et al.	Songklanakarin J. Sci. Technol.	2019	Baneh_2019	Baneh_2019_Iran-Black	Studies on inbreeding and its effects on growth traits of Iran-Black sheep	Birth weight	Birth weight (maternal)	Weight/growth	Maternal	kg	up	4607	1161	3.61	0.83	-0.126	NA	-3.4903	-15.1807	-0.126	-3.4903	-15.1807	NA	NA	mean PCI for 5 generations of 0.57	Fped	7.54	6.59	0
Sheep	Iran-Black	Iran-Black	Iran	Baneh et al.	Songklanakarin J. Sci. Technol.	2019	Baneh_2019	Baneh_2019_Iran-Black	Studies on inbreeding and its effects on growth traits of Iran-Black sheep	Average daily gain from 6 to 12 months	Growth	Weight/growth	Direct	g/day	up	2944		50.89	27.79	0.103	NA	0.202397	0.370637	0.103	0.202397	0.370637	NA	NA	mean PCI for 5 generations of 0.57	Fped	7.54	6.59	0
Sheep	Iran-Black	Iran-Black	Iran	Baneh et al.	Songklanakarin J. Sci. Technol.	2019	Baneh_2019	Baneh_2019_Iran-Black	Studies on inbreeding and its effects on growth traits of Iran-Black sheep	Kleiber ratio from 6 to 12 months	Feed efficiency	Other traits	Direct	ratio	up	2944		3.15	1.53	0.007	NA	0.222222	0.457516	0.007	0.222222	0.457516	NA	NA	mean PCI for 5 generations of 0.57	Fped	7.54	6.59	0
Sheep	Iran-Black	Iran-Black	Iran	Baneh et al.	Songklanakarin J. Sci. Technol.	2019	Baneh_2019	Baneh_2019_Iran-Black	Studies on inbreeding and its effects on growth traits of Iran-Black sheep	Weight at yearling	Weight	Weight/growth	Direct	kg	up	2954		39.39	7.05	-0.237	NA	-0.601676	-3.3617	-0.237	-0.601676	-3.3617	NA	NA	mean PCI for 5 generations of 0.57	Fped	7.54	6.59	0
Sheep	Iran-Black	Iran-Black	Iran	Baneh et al.	Songklanakarin J. Sci. Technol.	2019	Baneh_2019	Baneh_2019_Iran-Black	Studies on inbreeding and its effects on growth traits of Iran-Black sheep	Weight at 9 months	Weight	Weight/growth	Direct	kg	up	3195		33.2	5.71	-0.443	NA	-1.33434	-7.75832	-0.443	-1.33434	-7.75832	NA	NA	mean PCI for 5 generations of 0.57	Fped	7.54	6.59	0
Sheep	Iran-Black	Iran-Black	Iran	Baneh et al.	Songklanakarin J. Sci. Technol.	2019	Baneh_2019	Baneh_2019_Iran-Black	Studies on inbreeding and its effects on growth traits of Iran-Black sheep	Average daily gain from 3 to 6 months	Growth	Weight/growth	Direct	g/day	up	3591		80.74	50.64	0.17	NA	0.210552	0.335703	0.17	0.210552	0.335703	NA	NA	mean PCI for 5 generations of 0.57	Fped	7.54	6.59	0
Sheep	Iran-Black	Iran-Black	Iran	Baneh et al.	Songklanakarin J. Sci. Technol.	2019	Baneh_2019	Baneh_2019_Iran-Black	Studies on inbreeding and its effects on growth traits of Iran-Black sheep	Kleiber ratio from 3 to 6 months	Feed efficiency	Other traits	Direct	ratio	up	3591		6.27	3.77	0.021	NA	0.334928	0.557029	0.021	0.334928	0.557029	NA	NA	mean PCI for 5 generations of 0.57	Fped	7.54	6.59	0
Sheep	Iran-Black	Iran-Black	Iran	Baneh et al.	Songklanakarin J. Sci. Technol.	2019	Baneh_2019	Baneh_2019_Iran-Black	Studies on inbreeding and its effects on growth traits of Iran-Black sheep	Weight at 6 months	Weight	Weight/growth	Direct	kg	up	3636		29.17	5.67	-0.144	NA	-0.493658	-2.53968	-0.144	-0.493658	-2.53968	NA	NA	mean PCI for 5 generations of 0.57	Fped	7.54	6.59	0
Sheep	Iran-Black	Iran-Black	Iran	Baneh et al.	Songklanakarin J. Sci. Technol.	2019	Baneh_2019	Baneh_2019_Iran-Black	Studies on inbreeding and its effects on growth traits of Iran-Black sheep	Average daily gain from 0 to 3 months	Growth	Weight/growth	Direct	g/day	up	3872		183.22	47.57	-0.27	NA	-0.147364	-0.567585	-0.27	-0.147364	-0.567585	NA	NA	mean PCI for 5 generations of 0.57	Fped	7.54	6.59	0
Sheep	Iran-Black	Iran-Black	Iran	Baneh et al.	Songklanakarin J. Sci. Technol.	2019	Baneh_2019	Baneh_2019_Iran-Black	Studies on inbreeding and its effects on growth traits of Iran-Black sheep	Kleiber ratio from 0 to 3 months	Feed efficiency	Other traits	Direct	ratio	up	3872		17.86	1.76	-0.008	NA	-0.0447928	-0.454545	-0.008	-0.0447928	-0.454545	NA	NA	mean PCI for 5 generations of 0.57	Fped	7.54	6.59	0
Sheep	Iran-Black	Iran-Black	Iran	Baneh et al.	Songklanakarin J. Sci. Technol.	2019	Baneh_2019	Baneh_2019_Iran-Black	Studies on inbreeding and its effects on growth traits of Iran-Black sheep	Weight at 3 months	Weight	Weight/growth	Direct	kg	up	4220		22.13	5.19	-0.321	NA	-1.45052	-6.18497	-0.321	-1.45052	-6.18497	NA	NA	mean PCI for 5 generations of 0.57	Fped	7.54	6.59	0
Sheep	Iran-Black	Iran-Black	Iran	Baneh et al.	Songklanakarin J. Sci. Technol.	2019	Baneh_2019	Baneh_2019_Iran-Black	Studies on inbreeding and its effects on growth traits of Iran-Black sheep	Birth weight	Birth weight	Weight/growth	Direct	kg	up	4607		3.61	0.83	-0.034	NA	-0.941828	-4.09639	-0.034	-0.941828	-4.09639	NA	NA	mean PCI for 5 generations of 0.57	Fped	7.54	6.59	0
Sheep	Santa Inês	Santa Inês	Brazil	Barbosa et al.	Rev. Mex. Cienc. Pecu.	2020	Barbosa_2020	Barbosa_2020_Santa Inês	Pedigree analysis of Santa Inês Sheepand inbreeding effects on performance traits	Average daily gain from 60 to 270 days	Growth	Weight/growth	Direct	g/day	up	1863		69.17	26.83	-0.5628	0.2377	-0.813648	-2.09765	-0.5628	-0.813648	-2.09765	<0.05	NA	mean CGE of 0.83	Fped	1.4	NA	0
Sheep	Santa Inês	Santa Inês	Brazil	Barbosa et al.	Rev. Mex. Cienc. Pecu.	2020	Barbosa_2020	Barbosa_2020_Santa Inês	Pedigree analysis of Santa Inês Sheepand inbreeding effects on performance traits	Average daily gain from 60 to180 days	Growth	Weight/growth	Direct	g/day	up	3229		149.43	67.84	-0.9837	0.3025	-0.658302	-1.45003	-0.9837	-0.658302	-1.45003	<0.01	NA	mean CGE of 0.83	Fped	1.4	NA	0
Sheep	Santa Inês	Santa Inês	Brazil	Barbosa et al.	Rev. Mex. Cienc. Pecu.	2020	Barbosa_2020	Barbosa_2020_Santa Inês	Pedigree analysis of Santa Inês Sheepand inbreeding effects on performance traits	Weight at 270 days	Weight	Weight/growth	Direct	kg	up	3328		39.7	14.5	-0.0623	0.043	-0.156927	-0.429655	-0.0623	-0.156927	-0.429655	>0.05	NA	mean CGE of 0.83	Fped	1.4	NA	0
Sheep	Baluchi	Baluchi	Iran	Sheikhlou et al.	Anim. Reprod. Sci.	2020	Sheikhlou_2020	Sheikhlou_2020_Baluchi	Assessment of between-founder heterogeneity in inbreeding depression for reproductive traits in Baluchi sheep	Total litter weight at weaning per ewe lambing	Litter weight at weaning	Production	Direct	kg	up	3735		25.17	8.23	-0.095	0.03	-0.377433	-1.15431	-0.095	-0.377433	-1.15431	<0.05	NA	mean PCI for 5 ancestral generations was 0.85	Fped	3.5	NA	0
Sheep	Baluchi	Baluchi	Iran	Sheikhlou et al.	Anim. Reprod. Sci.	2020	Sheikhlou_2020	Sheikhlou_2020_Baluchi	Assessment of between-founder heterogeneity in inbreeding depression for reproductive traits in Baluchi sheep	Litter mean weight per lamb weaned	Weight	Weight/growth	Direct	kg	up	3735		21.35	4.92	-0.048	0.019	-0.224824	-0.97561	-0.048	-0.224824	-0.97561	<0.05	NA	mean PCI for 5 ancestral generations was 0.85	Fped	3.5	NA	0
Sheep	Baluchi	Baluchi	Iran	Sheikhlou et al.	Anim. Reprod. Sci.	2020	Sheikhlou_2020	Sheikhlou_2020_Baluchi	Assessment of between-founder heterogeneity in inbreeding depression for reproductive traits in Baluchi sheep	Litter size at weaning	Litter size at later stage	Reproduction/survival	Direct	n	up	3746		1.23	0.43	-0.0028	0.0016	-0.227642	-0.651163	-0.0028	-0.227642	-0.651163	>0.05	NA	mean PCI for 5 ancestral generations was 0.85	Fped	3.5	NA	0
Sheep	Baluchi	Baluchi	Iran	Sheikhlou et al.	Anim. Reprod. Sci.	2020	Sheikhlou_2020	Sheikhlou_2020_Baluchi	Assessment of between-founder heterogeneity in inbreeding depression for reproductive traits in Baluchi sheep	Total litter weight at birth per ewe lambing	Litter weight	Production	Direct	kg	up	4026		5.29	1.6	-0.0042	0.0043	-0.0793951	-0.2625	-0.0042	-0.0793951	-0.2625	>0.05	NA	mean PCI for 5 ancestral generations was 0.85	Fped	3.5	NA	0
Sheep	Baluchi	Baluchi	Iran	Sheikhlou et al.	Anim. Reprod. Sci.	2020	Sheikhlou_2020	Sheikhlou_2020_Baluchi	Assessment of between-founder heterogeneity in inbreeding depression for reproductive traits in Baluchi sheep	Litter mean weight per lamb born	Weight	Weight/growth	Direct	kg	up	4026		4.28	0.73	-0.0081	0.0027	-0.189252	-1.10959	-0.0081	-0.189252	-1.10959	<0.05	NA	mean PCI for 5 ancestral generations was 0.85	Fped	3.5	NA	0
Sheep	Baluchi	Baluchi	Iran	Sheikhlou et al.	Anim. Reprod. Sci.	2020	Sheikhlou_2020	Sheikhlou_2020_Baluchi	Assessment of between-founder heterogeneity in inbreeding depression for reproductive traits in Baluchi sheep	Litter size	Litter size	Reproduction/survival	Direct	n	up	4032		1.27	0.46	0.0043	0.0021	0.338583	0.934783	0.0043	0.338583	0.934783	>0.05	NA	mean PCI for 5 ancestral generations was 0.85	Fped	3.5	NA	0
Sheep	Santa Inês	Santa Inês	Brazil	Barbosa et al.	Rev. Mex. Cienc. Pecu.	2020	Barbosa_2020	Barbosa_2020_Santa Inês	Pedigree analysis of Santa Inês Sheepand inbreeding effects on performance traits	Weight at 180 days	Weight	Weight/growth	Direct	kg	up	4541		31.9	11.16	-0.0568	0.0299	-0.178056	-0.508961	-0.0568	-0.178056	-0.508961	>0.05	NA	mean CGE of 0.83	Fped	1.4	NA	0
Sheep	Santa Inês	Santa Inês	Brazil	Barbosa et al.	Rev. Mex. Cienc. Pecu.	2020	Barbosa_2020	Barbosa_2020_Santa Inês	Pedigree analysis of Santa Inês Sheepand inbreeding effects on performance traits	Average daily gain from birth to 60 days	Growth	Weight/growth	Direct	g/day	up	5786		171.73	64.87	-0.2318	0.22	-0.134979	-0.35733	-0.2318	-0.134979	-0.35733	>0.05	NA	mean CGE of 0.83	Fped	1.4	NA	0
Sheep	Santa Inês	Santa Inês	Brazil	Barbosa et al.	Rev. Mex. Cienc. Pecu.	2020	Barbosa_2020	Barbosa_2020_Santa Inês	Pedigree analysis of Santa Inês Sheepand inbreeding effects on performance traits	Weight at 60 days	Weight	Weight/growth	Direct	kg	up	6277		15.94	5.77	0.0252	0.0132	0.158093	0.436742	0.0252	0.158093	0.436742	>0.05	NA	mean CGE of 0.83	Fped	1.4	NA	0
Sheep	Santa Inês	Santa Inês	Brazil	Barbosa et al.	Rev. Mex. Cienc. Pecu.	2020	Barbosa_2020	Barbosa_2020_Santa Inês	Pedigree analysis of Santa Inês Sheepand inbreeding effects on performance traits	Birth weight	Birth weight	Weight/growth	Direct	kg	up	10232		3.63	0.8	0.0054	0.0015	0.14876	0.675	0.0054	0.14876	0.675	<0.01	NA	mean CGE of 0.83	Fped	1.4	NA	0
Sheep	Basco-Béarnaise	Basco-Béarnaise	France	Antonios et al.	J. Dairy Sci.	2021	Antonios_2021	Antonios_2021_Basco-Béarnaise	Genomic and pedigree estimation of inbreeding depression for semen traits in the Basco-Béarnaise dairy Sheepbreed	Semen concentration	Semen quality	Reproduction/survival	Direct	x10^6 spermatozoa/mL	up	15071	533	3.23	0.64	-0.00752	0.01589	-0.232817	-1.175	-0.00752	-0.232817	-1.175	>0.05	NA	36k SNPs; % of homozygous SNPs	HOM	61.11	0.99	0
Sheep	Basco-Béarnaise	Basco-Béarnaise	France	Antonios et al.	J. Dairy Sci.	2021	Antonios_2021	Antonios_2021_Basco-Béarnaise	Genomic and pedigree estimation of inbreeding depression for semen traits in the Basco-Béarnaise dairy Sheepbreed	Semen motility	Semen quality	Reproduction/survival	Direct	score (0 to 5; 0=no motion, 5=numerous rapid and vigorous waves)	up	15071	533	4.61	0.54	-0.0223	0.00954	-0.483731	-4.12963	-0.0223	-0.483731	-4.12963	<0.05	NA	36k SNPs; % of homozygous SNPs	HOM	61.11	0.99	0
Sheep	Basco-Béarnaise	Basco-Béarnaise	France	Antonios et al.	J. Dairy Sci.	2021	Antonios_2021	Antonios_2021_Basco-Béarnaise	Genomic and pedigree estimation of inbreeding depression for semen traits in the Basco-Béarnaise dairy Sheepbreed	Semen volume	Semen quality	Reproduction/survival	Direct	mL	up	15071	533	1.41	0.63	-0.00901	0.01419	-0.639007	-1.43016	-0.00901	-0.639007	-1.43016	>0.05	NA	36k SNPs; % of homozygous SNPs	HOM	61.11	0.99	0
Sheep	Basco-Béarnaise	Basco-Béarnaise	France	Antonios et al.	J. Dairy Sci.	2021	Antonios_2021	Antonios_2021_Basco-Béarnaise	Genomic and pedigree estimation of inbreeding depression for semen traits in the Basco-Béarnaise dairy Sheepbreed	Semen concentration	Semen quality	Reproduction/survival	Direct	x10^6 spermatozoa/mL	up	15071	533	3.23	0.64	-0.00247	0.00684	-0.0764706	-0.385937	-0.00247	-0.0764706	-0.385937	>0.05	NA	36k SNPs; ROHs >4 Mb, >30 SNPs, max gap of 1 Mb, 2 missing allowed, 1 het allowed	Froh	4.68	2.35	0
Sheep	Basco-Béarnaise	Basco-Béarnaise	France	Antonios et al.	J. Dairy Sci.	2021	Antonios_2021	Antonios_2021_Basco-Béarnaise	Genomic and pedigree estimation of inbreeding depression for semen traits in the Basco-Béarnaise dairy Sheepbreed	Semen motility	Semen quality	Reproduction/survival	Direct	score (0 to 5; 0=no motion, 5=numerous rapid and vigorous waves)	up	15071	533	4.61	0.54	-0.00905	0.00413	-0.196312	-1.67593	-0.00905	-0.196312	-1.67593	<0.05	NA	36k SNPs; ROHs >4 Mb, >30 SNPs, max gap of 1 Mb, 2 missing allowed, 1 het allowed	Froh	4.68	2.35	0
Sheep	Basco-Béarnaise	Basco-Béarnaise	France	Antonios et al.	J. Dairy Sci.	2021	Antonios_2021	Antonios_2021_Basco-Béarnaise	Genomic and pedigree estimation of inbreeding depression for semen traits in the Basco-Béarnaise dairy Sheepbreed	Semen volume	Semen quality	Reproduction/survival	Direct	mL	up	15071	533	1.41	0.63	-0.00931	0.00609	-0.660284	-1.47778	-0.00931	-0.660284	-1.47778	>0.05	NA	36k SNP data; ROHs >4 Mb, >30 SNPs, max gap of 1 Mb, 2 missing allowed, 1 het allowed	Froh	4.68	2.35	0
Sheep	Basco-Béarnaise	Basco-Béarnaise	France	Antonios et al.	J. Dairy Sci.	2021	Antonios_2021	Antonios_2021_Basco-Béarnaise	Genomic and pedigree estimation of inbreeding depression for semen traits in the Basco-Béarnaise dairy Sheepbreed	Semen concentration	Semen quality	Reproduction/survival	Direct	x10^6 spermatozoa/mL	up	16196	620	3.23	0.64	0.01104	0.00978	0.341796	1.725	0.01104	0.341796	1.725	>0.05	NA	mean CGE of 7	Fped	3.88	1.74	0
Sheep	Basco-Béarnaise	Basco-Béarnaise	France	Antonios et al.	J. Dairy Sci.	2021	Antonios_2021	Antonios_2021_Basco-Béarnaise	Genomic and pedigree estimation of inbreeding depression for semen traits in the Basco-Béarnaise dairy Sheepbreed	Semen motility	Semen quality	Reproduction/survival	Direct	score (0 to 5; 0=no motion, 5=numerous rapid and vigorous waves)	up	16196	620	4.61	0.54	-0.01241	0.00681	-0.269197	-2.29815	-0.01241	-0.269197	-2.29815	>0.05	NA	mean CGE of 7	Fped	3.88	1.74	0
Sheep	Basco-Béarnaise	Basco-Béarnaise	France	Antonios et al.	J. Dairy Sci.	2021	Antonios_2021	Antonios_2021_Basco-Béarnaise	Genomic and pedigree estimation of inbreeding depression for semen traits in the Basco-Béarnaise dairy Sheepbreed	Semen volume	Semen quality	Reproduction/survival	Direct	mL	up	16196	620	1.41	0.63	-0.00096	0.0088	-0.0680851	-0.152381	-0.00096	-0.0680851	-0.152381	>0.05	NA	mean CGE of 7	Fped	3.88	1.74	0
Sheep	Basco-Béarnaise	Basco-Béarnaise	France	Antonios et al.	J. Dairy Sci.	2021	Antonios_2021	Antonios_2021_Basco-Béarnaise	Genomic and pedigree estimation of inbreeding depression for semen traits in the Basco-Béarnaise dairy Sheepbreed	Semen concentration	Semen quality	Reproduction/survival	Direct	x10^6 spermatozoa/mL	up	16196	620	3.23	0.64	0.01617	0.01103	0.500619	2.52656	0.01617	0.500619	2.52656	>0.05	NA	mean CGE of 7	Fped	22.87	1.55	0
Sheep	Basco-Béarnaise	Basco-Béarnaise	France	Antonios et al.	J. Dairy Sci.	2021	Antonios_2021	Antonios_2021_Basco-Béarnaise	Genomic and pedigree estimation of inbreeding depression for semen traits in the Basco-Béarnaise dairy Sheepbreed	Semen motility	Semen quality	Reproduction/survival	Direct	score (0 to 5; 0=no motion, 5=numerous rapid and vigorous waves)	up	16196	620	4.61	0.54	-0.01676	0.00768	-0.363557	-3.1037	-0.01676	-0.363557	-3.1037	<0.05	NA	mean CGE of 7	Fped	22.87	1.55	0
Sheep	Basco-Béarnaise	Basco-Béarnaise	France	Antonios et al.	J. Dairy Sci.	2021	Antonios_2021	Antonios_2021_Basco-Béarnaise	Genomic and pedigree estimation of inbreeding depression for semen traits in the Basco-Béarnaise dairy Sheepbreed	Semen volume	Semen quality	Reproduction/survival	Direct	mL	up	16196	620	1.41	0.63	-0.00979	0.01006	-0.694326	-1.55397	-0.00979	-0.694326	-1.55397	>0.05	NA	mean CGE of 7	Fped	22.87	1.55	0
Sheep	Icelandic sheep	Icelandic	China	Tao et al.	Genes	2021	Tao_2021	Tao_2021_Icelandic sheep	Litter Size of Sheep(Ovis aries): Inbreeding Depression and Homozygous Regions	Litter size	Litter size (maternal)	Reproduction/survival	Maternal	n	up	23		1.88	0.33	0	0.01	0	0	0	0	0	>0.05	NA	>440k SNPs; ROHs > 1 Mb, >100 SNPs, 1 SNP/50 kbmax 1 het and 5 missing (also "at most 1 Mb of consecutive homozygous SNPs"????)	Froh	NA	NA	0
Sheep	Finnsheep	Finnsheep	China	Tao et al.	Genes	2021	Tao_2021	Tao_2021_Finnsheep	Litter Size of Sheep(Ovis aries): Inbreeding Depression and Homozygous Regions	Litter size	Litter size (maternal)	Reproduction/survival	Maternal	n	up	37		2.76	0.76	-0.02	0.03	-0.724638	-2.63158	-0.02	-0.724638	-2.63158	>0.05	NA	>440k SNPs; ROHs > 1 Mb, >100 SNPs, 1 SNP/50 kbmax 1 het and 5 missing (also "at most 1 Mb of consecutive homozygous SNPs"????)	Froh	NA	NA	0
Sheep	Romanov	Romanov	China	Tao et al.	Genes	2021	Tao_2021	Tao_2021_Romanov	Litter Size of Sheep(Ovis aries): Inbreeding Depression and Homozygous Regions	Litter size	Litter size (maternal)	Reproduction/survival	Maternal	n	up	38		2.63	0.68	-0.02	0.07	-0.760456	-2.94118	-0.02	-0.760456	-2.94118	>0.05	NA	>440k SNPs; ROHs > 1 Mb, >100 SNPs, 1 SNP/50 kbmax 1 het and 5 missing (also "at most 1 Mb of consecutive homozygous SNPs"????)	Froh	NA	NA	0
Sheep	Texel	Texel	China	Tao et al.	Genes	2021	Tao_2021	Tao_2021_Texel	Litter Size of Sheep(Ovis aries): Inbreeding Depression and Homozygous Regions	Litter size	Litter size (maternal)	Reproduction/survival	Maternal	n	up	39		1.66	0.45	0	0.04	0	0	0	0	0	>0.05	NA	>440k SNPs; ROHs > 1 Mb, >100 SNPs, 1 SNP/50 kbmax 1 het and 5 missing (also "at most 1 Mb of consecutive homozygous SNPs"????)	Froh	NA	NA	0
Sheep	Hu	Hu	China	Tao et al.	Genes	2021	Tao_2021	Tao_2021_Hu	Litter Size of Sheep(Ovis aries): Inbreeding Depression and Homozygous Regions	Litter size	Litter size (maternal)	Reproduction/survival	Maternal	n	up	71		1.9	0.47	-0.02	0	-1.05263	-4.25532	-0.02	-1.05263	-4.25532	<0.05	NA	>440k SNPs; ROHs > 1 Mb, >100 SNPs, 1 SNP/50 kbmax 1 het and 5 missing (also "at most 1 Mb of consecutive homozygous SNPs"????)	Froh	NA	NA	0
Sheep	Wadi	Wadi	China	Tao et al.	Genes	2021	Tao_2021	Tao_2021_Wadi	Litter Size of Sheep(Ovis aries): Inbreeding Depression and Homozygous Regions	Litter size	Litter size (maternal)	Reproduction/survival	Maternal	n	up	100		1.99	0.65	-0.01	0.01	-0.502513	-1.53846	-0.01	-0.502513	-1.53846	>0.05	NA	>440k SNPs; ROHs > 1 Mb, >100 SNPs, 1 SNP/50 kbmax 1 het and 5 missing (also "at most 1 Mb of consecutive homozygous SNPs"????)	Froh	NA	NA	0

## Sheet: Tabelle1
Table S1. Studies on inbreeding depression in sheep extracted from the meta-analysis by Doekes.
Species	Breed	Breed_details	Country	Authors_study	Journal	Year_study	Study_identifier	Population	Title_study	Trait	Trait_redefined	Trait_category	Direct/maternal/paternal/offspring	Trait_unit	Favorable_direction	Nrecords	Nanimals (e.g. when multiple lactation for a cow, or multiple litters for a dam)	Trait_mean	Trait_SD	b_uncorrected_for_favorable_direction	SE_b	bm_uncorrected_for_favorable_direction (in %)	bs_uncorrected_for_favorable_direction (in %)	b_corrected_for_favorable_direction (in %)	bm_corrected_for_favorable_direction (in %)	bs_corrected_for_favorable_direction (in %)	P_value_reported	Heritabilty	F_measure_info	F_measure_redefined	F_mean (%)	F_SD (%)	Quadratic_or_other_deviations_from_linearity (0 = not fitted, 1 = fitted but not significant)
Sheep	Columbia	Columbia	USA	Ercanbrack & Knight	J. Anim. Sci.	1991	Ercanbrack_1991	Ercanbrack_1991_Columbia	Effects of inbreeding on reproduction and wool production of Rambouillet, Targhee, and Columbia ewes	Birth weight	Birth weight (maternal)	Weight/growth	Maternal	kg	up	3468	1065	4.52	NA	0.001	0.003	0.0221239	NA	0.001	0.0221239	NA	>0.05	NA	NA	Fped	19.9	NA	1
Sheep	Columbia	Columbia	USA	Ercanbrack & Knight	J. Anim. Sci.	1991	Ercanbrack_1991	Ercanbrack_1991_Columbia	Effects of inbreeding on reproduction and wool production of Rambouillet, Targhee, and Columbia ewes	Born alive (% lambs born that is alive)	Offspring survival (maternal)	Reproduction/survival	Maternal	%	up	3468	1065	90.7	NA	-0.034	0.109	-0.0374862	NA	-0.034	-0.0374862	NA	>0.05	NA	NA	Fped	19.9	NA	1
Sheep	Columbia	Columbia	USA	Ercanbrack & Knight	J. Anim. Sci.	1991	Ercanbrack_1991	Ercanbrack_1991_Columbia	Effects of inbreeding on reproduction and wool production of Rambouillet, Targhee, and Columbia ewes	Lamb viability (% of lambs born that is weaned)	Offspring survival (maternal)	Reproduction/survival	Maternal	%	up	3468	1065	80.4	NA	-0.062	0.155	-0.0771144	NA	-0.062	-0.0771144	NA	>0.05	NA	NA	Fped	19.9	NA	1
Sheep	Columbia	Columbia	USA	Ercanbrack & Knight	J. Anim. Sci.	1991	Ercanbrack_1991	Ercanbrack_1991_Columbia	Effects of inbreeding on reproduction and wool production of Rambouillet, Targhee, and Columbia ewes	Lambing date (compared to start date)	Fertility interval (offspring)	Reproduction/survival	Offspring	days	down	3468	1065	110.9	NA	-0.087	0.038	-0.0784491	NA	0.087	0.0784491	NA	<0.05	NA	NA	Fped	24.8	NA	1
Sheep	Targhee	Targhee	USA	Ercanbrack & Knight	J. Anim. Sci.	1991	Ercanbrack_1991	Ercanbrack_1991_Targhee	Effects of inbreeding on reproduction and wool production of Rambouillet, Targhee, and Columbia ewes	Birth weight	Birth weight (maternal)	Weight/growth	Maternal	kg	up	5988	1843	4.59	NA	-0.001	0.002	-0.0217865	NA	-0.001	-0.0217865	NA	>0.05	NA	NA	Fped	15.2	NA	1
Sheep	Targhee	Targhee	USA	Ercanbrack & Knight	J. Anim. Sci.	1991	Ercanbrack_1991	Ercanbrack_1991_Targhee	Effects of inbreeding on reproduction and wool production of Rambouillet, Targhee, and Columbia ewes	Born alive (% lambs born that is alive)	Offspring survival (maternal)	Reproduction/survival	Maternal	%	up	5988	1843	93	NA	-0.111	0.07	-0.119355	NA	-0.111	-0.119355	NA	>0.05	NA	NA	Fped	15.2	NA	1
Sheep	Targhee	Targhee	USA	Ercanbrack & Knight	J. Anim. Sci.	1991	Ercanbrack_1991	Ercanbrack_1991_Targhee	Effects of inbreeding on reproduction and wool production of Rambouillet, Targhee, and Columbia ewes	Lamb viability (% of lambs born that is weaned)	Offspring survival (maternal)	Reproduction/survival	Maternal	%	up	5988	1843	83.4	NA	-0.014	0.105	-0.0167866	NA	-0.014	-0.0167866	NA	>0.05	NA	NA	Fped	15.2	NA	1
Sheep	Targhee	Targhee	USA	Ercanbrack & Knight	J. Anim. Sci.	1991	Ercanbrack_1991	Ercanbrack_1991_Targhee	Effects of inbreeding on reproduction and wool production of Rambouillet, Targhee, and Columbia ewes	Lambing date (compared to start date)	Fertility interval (offspring)	Reproduction/survival	Offspring	days	down	5988	1843	112.9	NA	-0.005	0.026	-0.0044287	NA	0.005	0.0044287	NA	>0.05	NA	NA	Fped	21.4	NA	1
Sheep	Rambouillet	Rambouillet	USA	Ercanbrack & Knight	J. Anim. Sci.	1991	Ercanbrack_1991	Ercanbrack_1991_Rambouillet	Effects of inbreeding on reproduction and wool production of Rambouillet, Targhee, and Columbia ewes	Birth weight	Birth weight (maternal)	Weight/growth	Maternal	kg	up	7014	2377	4.43	NA	-0.004	0.001	-0.0902935	NA	-0.004	-0.0902935	NA	<0.01	NA	NA	Fped	20.2	NA	1
Sheep	Rambouillet	Rambouillet	USA	Ercanbrack & Knight	J. Anim. Sci.	1991	Ercanbrack_1991	Ercanbrack_1991_Rambouillet	Effects of inbreeding on reproduction and wool production of Rambouillet, Targhee, and Columbia ewes	Born alive (% lambs born that is alive)	Offspring survival (maternal)	Reproduction/survival	Maternal	%	up	7014	2377	91	NA	-0.154	0.07	-0.169231	NA	-0.154	-0.169231	NA	<0.05	NA	NA	Fped	20.2	NA	1
Sheep	Rambouillet	Rambouillet	USA	Ercanbrack & Knight	J. Anim. Sci.	1991	Ercanbrack_1991	Ercanbrack_1991_Rambouillet	Effects of inbreeding on reproduction and wool production of Rambouillet, Targhee, and Columbia ewes	Lamb viability (% of lambs born that is weaned)	Offspring survival (maternal)	Reproduction/survival	Maternal	%	up	7014	2377	78.5	NA	-0.332	0.103	-0.42293	NA	-0.332	-0.42293	NA	<0.01	NA	NA	Fped	20.2	NA	1
Sheep	Rambouillet	Rambouillet	USA	Ercanbrack & Knight	J. Anim. Sci.	1991	Ercanbrack_1991	Ercanbrack_1991_Rambouillet	Effects of inbreeding on reproduction and wool production of Rambouillet, Targhee, and Columbia ewes	Lambing date (compared to start date)	Fertility interval (offspring)	Reproduction/survival	Offspring	days	down	7014	2377	103.7	NA	0	0.022	0	NA	0	0	NA	>0.05	NA	NA	Fped	25.3	NA	1
Sheep	Columbia	Columbia	USA	Ercanbrack & Knight	J. Anim. Sci.	1991	Ercanbrack_1991	Ercanbrack_1991_Columbia	Effects of inbreeding on reproduction and wool production of Rambouillet, Targhee, and Columbia ewes	Prolificacy (lambs born per ewe lambing)	Litter size (maternal)	Reproduction/survival	Maternal	%	up	NA	NA	137.2	NA	-0.225	0.2	-0.163994	NA	-0.225	-0.163994	NA	>0.05	NA	NA	Fped	19.9	NA	1
Sheep	Columbia	Columbia	USA	Ercanbrack & Knight	J. Anim. Sci.	1991	Ercanbrack_1991	Ercanbrack_1991_Columbia	Effects of inbreeding on reproduction and wool production of Rambouillet, Targhee, and Columbia ewes	Total weaning weight of litter (total litter weight of lamb weaned at 120d per ewe put into breeding; combines net reproduction rate and average weaning weight)	Litter weight at weaning (maternal)	Production	Maternal	kg	up	NA	NA	28.9	NA	-0.186	0.086	-0.643599	NA	-0.186	-0.643599	NA	<0.01	NA	NA	Fped	19.9	NA	1
Sheep	Columbia	Columbia	USA	Ercanbrack & Knight	J. Anim. Sci.	1991	Ercanbrack_1991	Ercanbrack_1991_Columbia	Effects of inbreeding on reproduction and wool production of Rambouillet, Targhee, and Columbia ewes	Milk score	Milk other	Production	Direct	score (1 = poor, through to 5 = very good)	up	1065		3.67	NA	-0.009	0.004	-0.245232	NA	-0.009	-0.245232	NA	<0.05	NA	NA	Fped	19.9	NA	1
Sheep	Targhee	Targhee	USA	Ercanbrack & Knight	J. Anim. Sci.	1991	Ercanbrack_1991	Ercanbrack_1991_Targhee	Effects of inbreeding on reproduction and wool production of Rambouillet, Targhee, and Columbia ewes	Fleece grade	Fleece production	Production	Direct	score (coded as spinning count, with 1 = 70s through 9 = 48s)	up	1843		3.85	NA	0	0.004	0	NA	0	0	NA	>0.05	NA	NA	Fped	15.2	NA	1
Sheep	Targhee	Targhee	USA	Ercanbrack & Knight	J. Anim. Sci.	1991	Ercanbrack_1991	Ercanbrack_1991_Targhee	Effects of inbreeding on reproduction and wool production of Rambouillet, Targhee, and Columbia ewes	Fleece weight	Fleece production	Production	Direct	kg	up	1843		4.87	NA	-0.012	0.002	-0.246407	NA	-0.012	-0.246407	NA	<0.01	NA	NA	Fped	15.2	NA	1
Sheep	Targhee	Targhee	USA	Ercanbrack & Knight	J. Anim. Sci.	1991	Ercanbrack_1991	Ercanbrack_1991_Targhee	Effects of inbreeding on reproduction and wool production of Rambouillet, Targhee, and Columbia ewes	Milk score	Milk other	Production	Direct	score (1 = poor, through to 5 = very good)	up	1843		3.6	NA	-0.005	0.003	-0.138889	NA	-0.005	-0.138889	NA	>0.05	NA	NA	Fped	15.2	NA	1
Sheep	Rambouillet	Rambouillet	USA	Ercanbrack & Knight	J. Anim. Sci.	1991	Ercanbrack_1991	Ercanbrack_1991_Rambouillet	Effects of inbreeding on reproduction and wool production of Rambouillet, Targhee, and Columbia ewes	Fleece grade	Fleece production	Production	Direct	score (coded spinning count, with 1 = 70s through 9 = 48s)	up	2377		2	NA	-0.002	0.001	-0.1	NA	-0.002	-0.1	NA	<0.05	NA	NA	Fped	20.2	NA	1
Sheep	Rambouillet	Rambouillet	USA	Ercanbrack & Knight	J. Anim. Sci.	1991	Ercanbrack_1991	Ercanbrack_1991_Rambouillet	Effects of inbreeding on reproduction and wool production of Rambouillet, Targhee, and Columbia ewes	Fleece weight	Fleece production	Production	Direct	kg	up	2377		4.36	NA	-0.017	0.001	-0.389908	NA	-0.017	-0.389908	NA	<0.01	NA	NA	Fped	20.2	NA	1
Sheep	Rambouillet	Rambouillet	USA	Ercanbrack & Knight	J. Anim. Sci.	1991	Ercanbrack_1991	Ercanbrack_1991_Rambouillet	Effects of inbreeding on reproduction and wool production of Rambouillet, Targhee, and Columbia ewes	Milk score	Milk other	Production	Direct	score (1 = poor, through to 5 = very good)	up	2377		3.41	NA	-0.015	0.002	-0.439883	NA	-0.015	-0.439883	NA	<0.01	NA	NA	Fped	20.2	NA	1
Sheep	Rambouillet	Rambouillet	USA	Ercanbrack & Knight	J. Anim. Sci.	1991	Ercanbrack_1991	Ercanbrack_1991_Rambouillet	Effects of inbreeding on reproduction and wool production of Rambouillet, Targhee, and Columbia ewes	Body weight at shearing	Weight	Weight/growth	Direct	kg	up	2377		53.57	NA	-0.168	0.013	-0.313608	NA	-0.168	-0.313608	NA	<0.01	NA	NA	Fped	20.2	NA	1
Sheep	Columbia	Columbia	USA	Ercanbrack & Knight	J. Anim. Sci.	1991	Ercanbrack_1991	Ercanbrack_1991_Columbia	Effects of inbreeding on reproduction and wool production of Rambouillet, Targhee, and Columbia ewes	Lambing date (compared to start date)	Fertility interval	Reproduction/survival	Direct	days	down	3468		110.9	NA	0.047	0.036	0.0423805	NA	-0.047	-0.0423805	NA	>0.05	NA	NA	Fped	19.9	NA	1
Sheep	Columbia	Columbia	USA	Ercanbrack & Knight	J. Anim. Sci.	1991	Ercanbrack_1991	Ercanbrack_1991_Columbia	Effects of inbreeding on reproduction and wool production of Rambouillet, Targhee, and Columbia ewes	Birth weight	Birth weight	Weight/growth	Direct	kg	up	3468		4.52	NA	-0.002	0.003	-0.0442478	NA	-0.002	-0.0442478	NA	>0.05	NA	NA	Fped	24.8	NA	1
Sheep	Columbia	Columbia	USA	Ercanbrack & Knight	J. Anim. Sci.	1991	Ercanbrack_1991	Ercanbrack_1991_Columbia	Effects of inbreeding on reproduction and wool production of Rambouillet, Targhee, and Columbia ewes	Born alive (% lambs born that is alive)	Offspring survival	Reproduction/survival	Direct	%	up	3468		90.7	NA	-0.32	0.114	-0.352811	NA	-0.32	-0.352811	NA	<0.01	NA	NA	Fped	24.8	NA	1
Sheep	Columbia	Columbia	USA	Ercanbrack & Knight	J. Anim. Sci.	1991	Ercanbrack_1991	Ercanbrack_1991_Columbia	Effects of inbreeding on reproduction and wool production of Rambouillet, Targhee, and Columbia ewes	Lamb viability (% of lambs born that is weaned)	Offspring survival	Reproduction/survival	Direct	%	up	3468		80.4	NA	-0.444	0.164	-0.552239	NA	-0.444	-0.552239	NA	<0.01	NA	NA	Fped	24.8	NA	1
Sheep	Targhee	Targhee	USA	Ercanbrack & Knight	J. Anim. Sci.	1991	Ercanbrack_1991	Ercanbrack_1991_Targhee	Effects of inbreeding on reproduction and wool production of Rambouillet, Targhee, and Columbia ewes	Lambing date (compared to start date)	Fertility interval	Reproduction/survival	Direct	days	down	5988		112.9	NA	0.069	0.026	0.061116	NA	-0.069	-0.061116	NA	<0.01	NA	NA	Fped	15.2	NA	1
Sheep	Targhee	Targhee	USA	Ercanbrack & Knight	J. Anim. Sci.	1991	Ercanbrack_1991	Ercanbrack_1991_Targhee	Effects of inbreeding on reproduction and wool production of Rambouillet, Targhee, and Columbia ewes	Birth weight	Birth weight	Weight/growth	Direct	kg	up	5988		4.59	NA	-0.014	0.002	-0.305011	NA	-0.014	-0.305011	NA	<0.01	NA	NA	Fped	21.4	NA	1
Sheep	Targhee	Targhee	USA	Ercanbrack & Knight	J. Anim. Sci.	1991	Ercanbrack_1991	Ercanbrack_1991_Targhee	Effects of inbreeding on reproduction and wool production of Rambouillet, Targhee, and Columbia ewes	Born alive (% lambs born that is alive)	Offspring survival	Reproduction/survival	Direct	%	up	5988		93	NA	-0.061	0.07	-0.0655914	NA	-0.061	-0.0655914	NA	>0.05	NA	NA	Fped	21.4	NA	1
Sheep	Targhee	Targhee	USA	Ercanbrack & Knight	J. Anim. Sci.	1991	Ercanbrack_1991	Ercanbrack_1991_Targhee	Effects of inbreeding on reproduction and wool production of Rambouillet, Targhee, and Columbia ewes	Lamb viability (% of lambs born that is weaned)	Offspring survival	Reproduction/survival	Direct	%	up	5988		83.4	NA	-0.458	0.103	-0.549161	NA	-0.458	-0.549161	NA	<0.01	NA	NA	Fped	21.4	NA	1
Sheep	Rambouillet	Rambouillet	USA	Ercanbrack & Knight	J. Anim. Sci.	1991	Ercanbrack_1991	Ercanbrack_1991_Rambouillet	Effects of inbreeding on reproduction and wool production of Rambouillet, Targhee, and Columbia ewes	Lambing date (compared to start date)	Fertility interval	Reproduction/survival	Direct	days	down	7014		103.7	NA	0.023	0.022	0.0221794	NA	-0.023	-0.0221794	NA	>0.05	NA	NA	Fped	20.2	NA	1
Sheep	Rambouillet	Rambouillet	USA	Ercanbrack & Knight	J. Anim. Sci.	1991	Ercanbrack_1991	Ercanbrack_1991_Rambouillet	Effects of inbreeding on reproduction and wool production of Rambouillet, Targhee, and Columbia ewes	Birth weight	Birth weight	Weight/growth	Direct	kg	up	7014		4.43	NA	-0.008	0.002	-0.180587	NA	-0.008	-0.180587	NA	<0.01	NA	NA	Fped	25.3	NA	1
Sheep	Rambouillet	Rambouillet	USA	Ercanbrack & Knight	J. Anim. Sci.	1991	Ercanbrack_1991	Ercanbrack_1991_Rambouillet	Effects of inbreeding on reproduction and wool production of Rambouillet, Targhee, and Columbia ewes	Born alive (% lambs born that is alive)	Offspring survival	Reproduction/survival	Direct	%	up	7014		91	NA	-0.13	0.07	-0.142857	NA	-0.13	-0.142857	NA	>0.05	NA	NA	Fped	25.3	NA	1
Sheep	Rambouillet	Rambouillet	USA	Ercanbrack & Knight	J. Anim. Sci.	1991	Ercanbrack_1991	Ercanbrack_1991_Rambouillet	Effects of inbreeding on reproduction and wool production of Rambouillet, Targhee, and Columbia ewes	Lamb viability (% of lambs born that is weaned)	Offspring survival	Reproduction/survival	Direct	%	up	7014		78.5	NA	-0.241	0.102	-0.307006	NA	-0.241	-0.307006	NA	<0.05	NA	NA	Fped	25.3	NA	1
Sheep	Columbia	Columbia	USA	Ercanbrack & Knight	J. Anim. Sci.	1991	Ercanbrack_1991	Ercanbrack_1991_Columbia	Effects of inbreeding on reproduction and wool production of Rambouillet, Targhee, and Columbia ewes	Ewe viability (ewes alive at lambing per ewes put into breeding)	Adult survival	Reproduction/survival	Direct	%	up	NA		98.3	NA	0.052	0.052	0.0528993	NA	0.052	0.0528993	NA	>0.05	NA	NA	Fped	19.9	NA	1
Sheep	Columbia	Columbia	USA	Ercanbrack & Knight	J. Anim. Sci.	1991	Ercanbrack_1991	Ercanbrack_1991_Columbia	Effects of inbreeding on reproduction and wool production of Rambouillet, Targhee, and Columbia ewes	Fertility (ewes lambing per ewes alive at lambing)	Fertility success	Reproduction/survival	Direct	%	up	NA		89.1	NA	-0.088	0.13	-0.0987654	NA	-0.088	-0.0987654	NA	>0.05	NA	NA	Fped	19.9	NA	1
Sheep	Columbia	Columbia	USA	Ercanbrack & Knight	J. Anim. Sci.	1991	Ercanbrack_1991	Ercanbrack_1991_Columbia	Effects of inbreeding on reproduction and wool production of Rambouillet, Targhee, and Columbia ewes	Net reproduction rate (lambs weaned/ewes put into breeding; combines ewe viability, fertility, prolificacy, born alive and lamb viability)	Reproduction other (maternal)	Reproduction/survival	Maternal	%	up	NA		85.3	NA	-0.495	0.267	-0.580305	NA	-0.495	-0.580305	NA	<0.05	NA	NA	Fped	19.9	NA	1
Sheep	Columbia	Columbia	USA	Ercanbrack & Knight	J. Anim. Sci.	1991	Ercanbrack_1991	Ercanbrack_1991_Columbia	Effects of inbreeding on reproduction and wool production of Rambouillet, Targhee, and Columbia ewes	Weaning weight	Weight (maternal)	Weight/growth	Maternal	kg	up	NA		33.9	NA	-0.001	0.024	-0.00294985	NA	-0.001	-0.00294985	NA	>0.05	NA	NA	Fped	19.9	NA	1
Sheep	Columbia	Columbia	USA	Ercanbrack & Knight	J. Anim. Sci.	1991	Ercanbrack_1991	Ercanbrack_1991_Columbia	Effects of inbreeding on reproduction and wool production of Rambouillet, Targhee, and Columbia ewes	Prolificacy (lambs born per ewe lambing)	Litter size	Reproduction/survival	Direct	%	up	NA		137.2	NA	-0.191	0.212	-0.139213	NA	-0.191	-0.139213	NA	>0.05	NA	NA	Fped	24.8	NA	1
Sheep	Columbia	Columbia	USA	Ercanbrack & Knight	J. Anim. Sci.	1991	Ercanbrack_1991	Ercanbrack_1991_Columbia	Effects of inbreeding on reproduction and wool production of Rambouillet, Targhee, and Columbia ewes	Total weaning weight of litter (total litter weight of lamb weaned at 120d per ewe put into breeding; combines net reproduction rate and average weaning weight)	Litter weight at weaning	Production	Direct	kg	up	NA		28.9	NA	-0.308	0.09	-1.06574	NA	-0.308	-1.06574	NA	<0.01	NA	NA	Fped	24.8	NA	1
Sheep	Columbia	Columbia	USA	Ercanbrack & Knight	J. Anim. Sci.	1991	Ercanbrack_1991	Ercanbrack_1991_Columbia	Effects of inbreeding on reproduction and wool production of Rambouillet, Targhee, and Columbia ewes	Net reproduction rate (lambs weaned/ewes put into breeding; combines ewe viability, fertility, prolificacy, born alive and lamb viability)	Reproduction other	Reproduction/survival	Direct	%	up	NA		85.3	NA	-0.638	0.282	-0.747948	NA	-0.638	-0.747948	NA	<0.05	NA	NA	Fped	24.8	NA	1
Sheep	Columbia	Columbia	USA	Ercanbrack & Knight	J. Anim. Sci.	1991	Ercanbrack_1991	Ercanbrack_1991_Columbia	Effects of inbreeding on reproduction and wool production of Rambouillet, Targhee, and Columbia ewes	Weaning weight	Weight	Weight/growth	Direct	kg	up	NA		33.9	NA	-0.087	0.024	-0.256637	NA	-0.087	-0.256637	NA	<0.01	NA	NA	Fped	24.8	NA	1
Sheep	Columbia	Columbia	USA	Ercanbrack & Knight	J. Anim. Sci.	1991	Ercanbrack_1991	Ercanbrack_1991_Columbia	Effects of inbreeding on reproduction and wool production of Rambouillet, Targhee, and Columbia ewes	Fertility (ewes lambing per ewes alive at lambing)	Fertility success (offspring)	Reproduction/survival	Offspring	%	up	NA		89.1	NA	-0.017	0.136	-0.0190797	NA	-0.017	-0.0190797	NA	>0.05	NA	NA	Fped	24.8	NA	1
Sheep	Rambouillet	Rambouillet	USA	Ercanbrack & Knight	J. Anim. Sci.	1991	Ercanbrack_1991	Ercanbrack_1991_Rambouillet	Effects of inbreeding on reproduction and wool production of Rambouillet, Targhee, and Columbia ewes	Ewe viability (ewes alive at lambing per ewes put into breeding)	Adult survival	Reproduction/survival	Direct	%	up	NA		98.4	NA	-0.043	0.031	-0.0436992	NA	-0.043	-0.0436992	NA	>0.05	NA	NA	Fped	20.2	NA	1
Sheep	Rambouillet	Rambouillet	USA	Ercanbrack & Knight	J. Anim. Sci.	1991	Ercanbrack_1991	Ercanbrack_1991_Rambouillet	Effects of inbreeding on reproduction and wool production of Rambouillet, Targhee, and Columbia ewes	Fertility (ewes lambing per ewes alive at lambing)	Fertility success	Reproduction/survival	Direct	%	up	NA		87.5	NA	-0.23	0.082	-0.262857	NA	-0.23	-0.262857	NA	<0.05	NA	NA	Fped	20.2	NA	1
Sheep	Rambouillet	Rambouillet	USA	Ercanbrack & Knight	J. Anim. Sci.	1991	Ercanbrack_1991	Ercanbrack_1991_Rambouillet	Effects of inbreeding on reproduction and wool production of Rambouillet, Targhee, and Columbia ewes	Prolificacy (lambs born per ewe lambing)	Litter size (maternal)	Reproduction/survival	Maternal	%	up	NA		133	NA	-0.385	0.121	-0.289474	NA	-0.385	-0.289474	NA	<0.01	NA	NA	Fped	20.2	NA	1
Sheep	Rambouillet	Rambouillet	USA	Ercanbrack & Knight	J. Anim. Sci.	1991	Ercanbrack_1991	Ercanbrack_1991_Rambouillet	Effects of inbreeding on reproduction and wool production of Rambouillet, Targhee, and Columbia ewes	Total weaning weight of litter (total litter weight of lamb weaned at 120d per ewe put into breeding; combines net reproduction rate and average weaning weight)	Litter weight at weaning (maternal)	Production	Maternal	kg	up	NA		24.4	NA	-0.31	0.045	-1.27049	NA	-0.31	-1.27049	NA	<0.01	NA	NA	Fped	20.2	NA	1
Sheep	Rambouillet	Rambouillet	USA	Ercanbrack & Knight	J. Anim. Sci.	1991	Ercanbrack_1991	Ercanbrack_1991_Rambouillet	Effects of inbreeding on reproduction and wool production of Rambouillet, Targhee, and Columbia ewes	Net reproduction rate (lambs weaned/ewes put into breeding; combines ewe viability, fertility, prolificacy, born alive and lamb viability)	Reproduction other (maternal)	Reproduction/survival	Maternal	%	up	NA		79	NA	-0.938	0.153	-1.18734	NA	-0.938	-1.18734	NA	<0.01	NA	NA	Fped	20.2	NA	1
Sheep	Rambouillet	Rambouillet	USA	Ercanbrack & Knight	J. Anim. Sci.	1991	Ercanbrack_1991	Ercanbrack_1991_Rambouillet	Effects of inbreeding on reproduction and wool production of Rambouillet, Targhee, and Columbia ewes	Weaning weight	Weight (maternal)	Weight/growth	Maternal	kg	up	NA		30.9	NA	-0.033	0.011	-0.106796	NA	-0.033	-0.106796	NA	<0.01	NA	NA	Fped	20.2	NA	1
Sheep	Rambouillet	Rambouillet	USA	Ercanbrack & Knight	J. Anim. Sci.	1991	Ercanbrack_1991	Ercanbrack_1991_Rambouillet	Effects of inbreeding on reproduction and wool production of Rambouillet, Targhee, and Columbia ewes	Prolificacy (lambs born per ewe lambing)	Litter size	Reproduction/survival	Direct	%	up	NA		133	NA	-0.292	0.121	-0.219549	NA	-0.292	-0.219549	NA	<0.05	NA	NA	Fped	25.3	NA	1
Sheep	Rambouillet	Rambouillet	USA	Ercanbrack & Knight	J. Anim. Sci.	1991	Ercanbrack_1991	Ercanbrack_1991_Rambouillet	Effects of inbreeding on reproduction and wool production of Rambouillet, Targhee, and Columbia ewes	Total weaning weight of litter (total litter weight of lamb weaned at 120d per ewe put into breeding; combines net reproduction rate and average weaning weight)	Litter weight at weaning	Production	Direct	kg	up	NA		24.4	NA	-0.242	0.046	-0.991803	NA	-0.242	-0.991803	NA	<0.01	NA	NA	Fped	25.3	NA	1
Sheep	Rambouillet	Rambouillet	USA	Ercanbrack & Knight	J. Anim. Sci.	1991	Ercanbrack_1991	Ercanbrack_1991_Rambouillet	Effects of inbreeding on reproduction and wool production of Rambouillet, Targhee, and Columbia ewes	Net reproduction rate (lambs weaned/ewes put into breeding; combines ewe viability, fertility, prolificacy, born alive and lamb viability)	Reproduction other	Reproduction/survival	Direct	%	up	NA		79	NA	-0.503	0.156	-0.636709	NA	-0.503	-0.636709	NA	<0.01	NA	NA	Fped	25.3	NA	1
Sheep	Rambouillet	Rambouillet	USA	Ercanbrack & Knight	J. Anim. Sci.	1991	Ercanbrack_1991	Ercanbrack_1991_Rambouillet	Effects of inbreeding on reproduction and wool production of Rambouillet, Targhee, and Columbia ewes	Weaning weight	Weight	Weight/growth	Direct	kg	up	NA		30.9	NA	-0.114	0.013	-0.368932	NA	-0.114	-0.368932	NA	>0.05	NA	NA	Fped	25.3	NA	1
Sheep	Rambouillet	Rambouillet	USA	Ercanbrack & Knight	J. Anim. Sci.	1991	Ercanbrack_1991	Ercanbrack_1991_Rambouillet	Effects of inbreeding on reproduction and wool production of Rambouillet, Targhee, and Columbia ewes	Fertility (ewes lambing per ewes alive at lambing)	Fertility success (offspring)	Reproduction/survival	Offspring	%	up	NA		87.5	NA	-0.001	0.083	-0.00114286	NA	-0.001	-0.00114286	NA	>0.05	NA	NA	Fped	25.3	NA	1
Sheep	Targhee	Targhee	USA	Ercanbrack & Knight	J. Anim. Sci.	1991	Ercanbrack_1991	Ercanbrack_1991_Targhee	Effects of inbreeding on reproduction and wool production of Rambouillet, Targhee, and Columbia ewes	Ewe viability (ewes alive at lambing per ewes put into breeding)	Adult survival	Reproduction/survival	Direct	%	up	NA		98.5	NA	-0.013	0.036	-0.013198	NA	-0.013	-0.013198	NA	>0.05	NA	NA	Fped	15.2	NA	1
Sheep	Targhee	Targhee	USA	Ercanbrack & Knight	J. Anim. Sci.	1991	Ercanbrack_1991	Ercanbrack_1991_Targhee	Effects of inbreeding on reproduction and wool production of Rambouillet, Targhee, and Columbia ewes	Fertility (ewes lambing per ewes alive at lambing)	Fertility success	Reproduction/survival	Direct	%	up	NA		91.6	NA	-0.012	0.083	-0.0131004	NA	-0.012	-0.0131004	NA	>0.05	NA	NA	Fped	15.2	NA	1
Sheep	Targhee	Targhee	USA	Ercanbrack & Knight	J. Anim. Sci.	1991	Ercanbrack_1991	Ercanbrack_1991_Targhee	Effects of inbreeding on reproduction and wool production of Rambouillet, Targhee, and Columbia ewes	Prolificacy (lambs born per ewe lambing)	Litter size (maternal)	Reproduction/survival	Maternal	%	up	NA		138.5	NA	-0.476	0.147	-0.343682	NA	-0.476	-0.343682	NA	<0.01	NA	NA	Fped	15.2	NA	1
Sheep	Targhee	Targhee	USA	Ercanbrack & Knight	J. Anim. Sci.	1991	Ercanbrack_1991	Ercanbrack_1991_Targhee	Effects of inbreeding on reproduction and wool production of Rambouillet, Targhee, and Columbia ewes	Total weaning weight of litter (total litter weight of lamb weaned at 120d per ewe put into breeding; combines net reproduction rate and average weaning weight)	Litter weight at weaning (maternal)	Production	Maternal	kg	up	NA		31.7	NA	-0.15	0.059	-0.473186	NA	-0.15	-0.473186	NA	<0.01	NA	NA	Fped	15.2	NA	1
Sheep	Targhee	Targhee	USA	Ercanbrack & Knight	J. Anim. Sci.	1991	Ercanbrack_1991	Ercanbrack_1991_Targhee	Effects of inbreeding on reproduction and wool production of Rambouillet, Targhee, and Columbia ewes	Net reproduction rate (lambs weaned/ewes put into breeding; combines ewe viability, fertility, prolificacy, born alive and lamb viability)	Reproduction other (maternal)	Reproduction/survival	Maternal	%	up	NA		94.3	NA	-0.448	0.189	-0.47508	NA	-0.448	-0.47508	NA	<0.05	NA	NA	Fped	15.2	NA	1
Sheep	Targhee	Targhee	USA	Ercanbrack & Knight	J. Anim. Sci.	1991	Ercanbrack_1991	Ercanbrack_1991_Targhee	Effects of inbreeding on reproduction and wool production of Rambouillet, Targhee, and Columbia ewes	Weaning weight	Weight (maternal)	Weight/growth	Maternal	kg	up	NA		33.6	NA	-0.011	0.015	-0.0327381	NA	-0.011	-0.0327381	NA	>0.05	NA	NA	Fped	15.2	NA	1
Sheep	Targhee	Targhee	USA	Ercanbrack & Knight	J. Anim. Sci.	1991	Ercanbrack_1991	Ercanbrack_1991_Targhee	Effects of inbreeding on reproduction and wool production of Rambouillet, Targhee, and Columbia ewes	Prolificacy (lambs born per ewe lambing)	Litter size	Reproduction/survival	Direct	%	up	NA		138.5	NA	0.221	0.148	0.159567	NA	0.221	0.159567	NA	>0.05	NA	NA	Fped	21.4	NA	1
Sheep	Targhee	Targhee	USA	Ercanbrack & Knight	J. Anim. Sci.	1991	Ercanbrack_1991	Ercanbrack_1991_Targhee	Effects of inbreeding on reproduction and wool production of Rambouillet, Targhee, and Columbia ewes	Total weaning weight of litter (total litter weight of lamb weaned at 120d per ewe put into breeding; combines net reproduction rate and average weaning weight)	Litter weight at weaning	Production	Direct	kg	up	NA		31.7	NA	-0.376	0.06	-1.18612	NA	-0.376	-1.18612	NA	<0.01	NA	NA	Fped	21.4	NA	1
Sheep	Targhee	Targhee	USA	Ercanbrack & Knight	J. Anim. Sci.	1991	Ercanbrack_1991	Ercanbrack_1991_Targhee	Effects of inbreeding on reproduction and wool production of Rambouillet, Targhee, and Columbia ewes	Net reproduction rate (lambs weaned/ewes put into breeding; combines ewe viability, fertility, prolificacy, born alive and lamb viability)	Reproduction other	Reproduction/survival	Direct	%	up	NA		94.3	NA	-0.778	0.193	-0.825027	NA	-0.778	-0.825027	NA	<0.01	NA	NA	Fped	21.4	NA	1
Sheep	Targhee	Targhee	USA	Ercanbrack & Knight	J. Anim. Sci.	1991	Ercanbrack_1991	Ercanbrack_1991_Targhee	Effects of inbreeding on reproduction and wool production of Rambouillet, Targhee, and Columbia ewes	Weaning weight	Weight	Weight/growth	Direct	kg	up	NA		33.6	NA	-0.116	0.015	-0.345238	NA	-0.116	-0.345238	NA	<0.01	NA	NA	Fped	21.4	NA	1
Sheep	Targhee	Targhee	USA	Ercanbrack & Knight	J. Anim. Sci.	1991	Ercanbrack_1991	Ercanbrack_1991_Targhee	Effects of inbreeding on reproduction and wool production of Rambouillet, Targhee, and Columbia ewes	Fertility (ewes lambing per ewes alive at lambing)	Fertility success (offspring)	Reproduction/survival	Offspring	%	up	NA		91.6	NA	-0.301	0.085	-0.328603	NA	-0.301	-0.328603	NA	<0.01	NA	NA	Fped	21.4	NA	1
Sheep	Various Sheepbreeds Scotland	Scottish Blackface, Cheviot (South Country) and Welsh Mountain	Scotland	Wiener et al.	Anim. Prod.	1992	Wiener_1992c	Wiener_1992c_Various Sheepbreeds Scotland	Effects of rapid inbreeding and of crossing of inbred lines on the body weight growth of sheep	Body weight wk78	Weight	Weight/growth	Direct	kg	up	1062		48.47	NA	-0.203	0.046	-0.418816	NA	-0.203	-0.418816	NA	NA	NA	F-classes: 0.25,0.375,0.5 and 0.594 (but b estimated)	Fped	NA	NA	1
Sheep	Various Sheepbreeds Scotland	Scottish Blackface, Cheviot (South Country) and Welsh Mountain	Scotland	Wiener et al.	Anim. Prod.	1992	Wiener_1992c	Wiener_1992c_Various Sheepbreeds Scotland	Effects of rapid inbreeding and of crossing of inbred lines on the body weight growth of sheep	Body weight wk78	Weight (maternal)	Weight/growth	Maternal	kg	up	1062		48.47	NA	-0.045	0.0315	-0.0928409	NA	-0.045	-0.0928409	NA	NA	NA	F-classes: 0.25,0.375,0.5 and 0.594 (but b estimated)	Fped	NA	NA	1
Sheep	Various Sheepbreeds Scotland	Scottish Blackface, Cheviot (South Country) and Welsh Mountain	Scotland	Wiener et al.	Anim. Prod.	1992	Wiener_1992b	Wiener_1992b_Various Sheepbreeds Scotland	Effects of rapid inbreeding and of crossing inbred lines on the growth of linear body dimensions of sheep	Body length wk78	Body dimensions	Conformation	Direct	mm	up	2369		374	NA	-0.646	0.138	-0.172727	NA	-0.646	-0.172727	NA	NA	NA	F-classes: 0.25,0.375,0.5 and 0.594 (but b estimated)	Fped	NA	NA	1
Sheep	Various Sheepbreeds Scotland	Scottish Blackface, Cheviot (South Country) and Welsh Mountain	Scotland	Wiener et al.	Anim. Prod.	1992	Wiener_1992b	Wiener_1992b_Various Sheepbreeds Scotland	Effects of rapid inbreeding and of crossing inbred lines on the growth of linear body dimensions of sheep	Head width wk78	Body dimensions	Conformation	Direct	mm	up	2369		120	NA	-0.106	0.021	-0.0883333	NA	-0.106	-0.0883333	NA	NA	NA	F-classes: 0.25,0.375,0.5 and 0.594 (but b estimated)	Fped	NA	NA	1
Sheep	Various Sheepbreeds Scotland	Scottish Blackface, Cheviot (South Country) and Welsh Mountain	Scotland	Wiener et al.	Anim. Prod.	1992	Wiener_1992b	Wiener_1992b_Various Sheepbreeds Scotland	Effects of rapid inbreeding and of crossing inbred lines on the growth of linear body dimensions of sheep	Hook width wk6	Body dimensions	Conformation	Direct	mm	up	2369		110	NA	-0.121	0.039	-0.11	NA	-0.121	-0.11	NA	NA	NA	F-classes: 0.25,0.375,0.5 and 0.594 (but b estimated)	Fped	NA	NA	1
Sheep	Various Sheepbreeds Scotland	Scottish Blackface, Cheviot (South Country) and Welsh Mountain	Scotland	Wiener et al.	Anim. Prod.	1992	Wiener_1992b	Wiener_1992b_Various Sheepbreeds Scotland	Effects of rapid inbreeding and of crossing inbred lines on the growth of linear body dimensions of sheep	Hook width wk78	Body dimensions	Conformation	Direct	mm	up	2369		194	NA	-0.362	0.059	-0.186598	NA	-0.362	-0.186598	NA	NA	NA	F-classes: 0.25,0.375,0.5 and 0.594 (but b estimated)	Fped	NA	NA	1
Sheep	Various Sheepbreeds Scotland	Scottish Blackface, Cheviot (South Country) and Welsh Mountain	Scotland	Wiener et al.	Anim. Prod.	1992	Wiener_1992b	Wiener_1992b_Various Sheepbreeds Scotland	Effects of rapid inbreeding and of crossing inbred lines on the growth of linear body dimensions of sheep	Shoulder width wk78	Body dimensions	Conformation	Direct	mm	up	2369		208	NA	-0.468	0.072	-0.225	NA	-0.468	-0.225	NA	NA	NA	F-classes: 0.25,0.375,0.5 and 0.594 (but b estimated)	Fped	NA	NA	1
Sheep	Various Sheepbreeds Scotland	Scottish Blackface, Cheviot (South Country) and Welsh Mountain	Scotland	Wiener et al.	Anim. Prod.	1992	Wiener_1992b	Wiener_1992b_Various Sheepbreeds Scotland	Effects of rapid inbreeding and of crossing inbred lines on the growth of linear body dimensions of sheep	Tibia length wk6	Body dimensions	Conformation	Direct	mm	up	2369		164	NA	-0.1	0.047	-0.0609756	NA	-0.1	-0.0609756	NA	NA	NA	F-classes: 0.25,0.375,0.5 and 0.594 (but b estimated)	Fped	NA	NA	1
Sheep	Various Sheepbreeds Scotland	Scottish Blackface, Cheviot (South Country) and Welsh Mountain	Scotland	Wiener et al.	Anim. Prod.	1992	Wiener_1992b	Wiener_1992b_Various Sheepbreeds Scotland	Effects of rapid inbreeding and of crossing inbred lines on the growth of linear body dimensions of sheep	Tibia length wk78	Body dimensions	Conformation	Direct	mm	up	2369		224	NA	-0.163	0.046	-0.0727679	NA	-0.163	-0.0727679	NA	NA	NA	F-classes: 0.25,0.375,0.5 and 0.594 (but b estimated)	Fped	NA	NA	1
Sheep	Various Sheepbreeds Scotland	Scottish Blackface, Cheviot (South Country) and Welsh Mountain	Scotland	Wiener et al.	Anim. Prod.	1992	Wiener_1992b	Wiener_1992b_Various Sheepbreeds Scotland	Effects of rapid inbreeding and of crossing inbred lines on the growth of linear body dimensions of sheep	Shoulder width wk6	Body dimensions (maternal)	Conformation	Maternal	mm	up	2369		134	NA	-0.339	0.069	-0.252985	NA	-0.339	-0.252985	NA	NA	NA	F-classes: 0.25,0.375,0.5 and 0.594 (but b estimated)	Fped	NA	NA	1
Sheep	Various Sheepbreeds Scotland	Scottish Blackface, Cheviot (South Country) and Welsh Mountain	Scotland	Wiener et al.	Anim. Prod.	1992	Wiener_1992b	Wiener_1992b_Various Sheepbreeds Scotland	Effects of rapid inbreeding and of crossing inbred lines on the growth of linear body dimensions of sheep	Shoulder width wk78	Body dimensions (maternal)	Conformation	Maternal	mm	up	2369		208	NA	-0.16	0.087	-0.0769231	NA	-0.16	-0.0769231	NA	NA	NA	F-classes: 0.25,0.375,0.5 and 0.594 (but b estimated)	Fped	NA	NA	1
Sheep	Various Sheepbreeds Scotland	Scottish Blackface, Cheviot (South Country) and Welsh Mountain	Scotland	Wiener et al.	Anim. Prod.	1992	Wiener_1992b	Wiener_1992b_Various Sheepbreeds Scotland	Effects of rapid inbreeding and of crossing inbred lines on the growth of linear body dimensions of sheep	Body length wk78	Body dimensions (maternal)	Conformation	Maternal	mm	up	2369		374	NA	-0.301	0.166	-0.0804813	NA	-0.301	-0.0804813	NA	NA	NA	F-classes: 0.25,0.375,0.5 and 0.594 (but b estimated)	Fped	NA	NA	1
Sheep	Various Sheepbreeds Scotland	Scottish Blackface, Cheviot (South Country) and Welsh Mountain	Scotland	Wiener et al.	Anim. Prod.	1992	Wiener_1992b	Wiener_1992b_Various Sheepbreeds Scotland	Effects of rapid inbreeding and of crossing inbred lines on the growth of linear body dimensions of sheep	Head width wk78	Body dimensions (maternal)	Conformation	Maternal	mm	up	2369		120	NA	-0.014	0.025	-0.0116667	NA	-0.014	-0.0116667	NA	NA	NA	F-classes: 0.25,0.375,0.5 and 0.594 (but b estimated)	Fped	NA	NA	1
Sheep	Various Sheepbreeds Scotland	Scottish Blackface, Cheviot (South Country) and Welsh Mountain	Scotland	Wiener et al.	Anim. Prod.	1992	Wiener_1992b	Wiener_1992b_Various Sheepbreeds Scotland	Effects of rapid inbreeding and of crossing inbred lines on the growth of linear body dimensions of sheep	Hook width wk6	Body dimensions (maternal)	Conformation	Maternal	mm	up	2369		110	NA	-0.198	0.047	-0.18	NA	-0.198	-0.18	NA	NA	NA	F-classes: 0.25,0.375,0.5 and 0.594 (but b estimated)	Fped	NA	NA	1
Sheep	Various Sheepbreeds Scotland	Scottish Blackface, Cheviot (South Country) and Welsh Mountain	Scotland	Wiener et al.	Anim. Prod.	1992	Wiener_1992b	Wiener_1992b_Various Sheepbreeds Scotland	Effects of rapid inbreeding and of crossing inbred lines on the growth of linear body dimensions of sheep	Hook width wk78	Body dimensions (maternal)	Conformation	Maternal	mm	up	2369		194	NA	-0.097	0.072	-0.05	NA	-0.097	-0.05	NA	NA	NA	F-classes: 0.25,0.375,0.5 and 0.594 (but b estimated)	Fped	NA	NA	1
Sheep	Various Sheepbreeds Scotland	Scottish Blackface, Cheviot (South Country) and Welsh Mountain	Scotland	Wiener et al.	Anim. Prod.	1992	Wiener_1992b	Wiener_1992b_Various Sheepbreeds Scotland	Effects of rapid inbreeding and of crossing inbred lines on the growth of linear body dimensions of sheep	Tibia length wk6	Body dimensions (maternal)	Conformation	Maternal	mm	up	2369		164	NA	-0.114	0.057	-0.0695122	NA	-0.114	-0.0695122	NA	NA	NA	F-classes: 0.25,0.375,0.5 and 0.594 (but b estimated)	Fped	NA	NA	1
Sheep	Various Sheepbreeds Scotland	Scottish Blackface, Cheviot (South Country) and Welsh Mountain	Scotland	Wiener et al.	Anim. Prod.	1992	Wiener_1992b	Wiener_1992b_Various Sheepbreeds Scotland	Effects of rapid inbreeding and of crossing inbred lines on the growth of linear body dimensions of sheep	Tibia length wk78	Body dimensions (maternal)	Conformation	Maternal	mm	up	2369		224	NA	-0.043	0.056	-0.0191964	NA	-0.043	-0.0191964	NA	NA	NA	F-classes: 0.25,0.375,0.5 and 0.594 (but b estimated)	Fped	NA	NA	1
Sheep	Various Sheepbreeds Scotland	Scottish Blackface, Cheviot (South Country) and Welsh Mountain	Scotland	Wiener et al.	Anim. Prod.	1992	Wiener_1992c	Wiener_1992c_Various Sheepbreeds Scotland	Effects of rapid inbreeding and of crossing of inbred lines on the body weight growth of sheep	Body weight at birth	Birth weight	Weight/growth	Direct	kg	up	2369		3.12	NA	-0.016	0.003	-0.512821	NA	-0.016	-0.512821	NA	NA	NA	F-classes: 0.25,0.375,0.5 and 0.594 (but b estimated)	Fped	NA	NA	1
Sheep	Various Sheepbreeds Scotland	Scottish Blackface, Cheviot (South Country) and Welsh Mountain	Scotland	Wiener et al.	Anim. Prod.	1992	Wiener_1992c	Wiener_1992c_Various Sheepbreeds Scotland	Effects of rapid inbreeding and of crossing of inbred lines on the body weight growth of sheep	Early growth rate (birth to 24wk)	Growth	Weight/growth	Direct	g/d	up	2369		148	NA	-0.523	0.113	-0.353378	NA	-0.523	-0.353378	NA	NA	NA	F-classes: 0.25,0.375,0.5 and 0.594 (but b estimated)	Fped	NA	NA	1
Sheep	Various Sheepbreeds Scotland	Scottish Blackface, Cheviot (South Country) and Welsh Mountain	Scotland	Wiener et al.	Anim. Prod.	1992	Wiener_1992c	Wiener_1992c_Various Sheepbreeds Scotland	Effects of rapid inbreeding and of crossing of inbred lines on the body weight growth of sheep	Body weight at weaning (wk15)	Weight	Weight/growth	Direct	kg	up	2369		22.8	NA	-0.073	0.026	-0.320175	NA	-0.073	-0.320175	NA	NA	NA	F-classes: 0.25,0.375,0.5 and 0.594 (but b estimated)	Fped	NA	NA	1
Sheep	Various Sheepbreeds Scotland	Scottish Blackface, Cheviot (South Country) and Welsh Mountain	Scotland	Wiener et al.	Anim. Prod.	1992	Wiener_1992c	Wiener_1992c_Various Sheepbreeds Scotland	Effects of rapid inbreeding and of crossing of inbred lines on the body weight growth of sheep	Body weight at birth	Birth weight (maternal)	Weight/growth	Maternal	kg	up	2369		3.12	NA	-0.0057	0.0021	-0.182692	NA	-0.0057	-0.182692	NA	NA	NA	F-classes: 0.25,0.375,0.5 and 0.594 (but b estimated)	Fped	NA	NA	1
Sheep	Various Sheepbreeds Scotland	Scottish Blackface, Cheviot (South Country) and Welsh Mountain	Scotland	Wiener et al.	Anim. Prod.	1992	Wiener_1992c	Wiener_1992c_Various Sheepbreeds Scotland	Effects of rapid inbreeding and of crossing of inbred lines on the body weight growth of sheep	Early growth rate (birth to 24wk)	Growth (maternal)	Weight/growth	Maternal	g/d	up	2369		148	NA	-0.395	0.137	-0.00266892	NA	-0.395	-0.00266892	NA	NA	NA	F-classes: 0.25,0.375,0.5 and 0.594 (but b estimated)	Fped	NA	NA	1
Sheep	Various Sheepbreeds Scotland	Scottish Blackface, Cheviot (South Country) and Welsh Mountain	Scotland	Wiener et al.	Anim. Prod.	1992	Wiener_1992c	Wiener_1992c_Various Sheepbreeds Scotland	Effects of rapid inbreeding and of crossing of inbred lines on the body weight growth of sheep	Body weight at weaning (wk15)	Weight (maternal)	Weight/growth	Maternal	kg	up	2369		22.8	NA	-0.0764	0.0183	-0.335088	NA	-0.0764	-0.335088	NA	NA	NA	F-classes: 0.25,0.375,0.5 and 0.594 (but b estimated)	Fped	NA	NA	1
Sheep	Various Sheepbreeds Scotland	Scottish Blackface, Cheviot (South Country) and Welsh Mountain	Scotland	Wiener et al.	Anim. Prod.	1992	Wiener_1992a	Wiener_1992a_Various Sheepbreeds Scotland	Effects of rapid inbreeding and of crossing of inbred lines on conception rate, prolificacy and ewe survival in sheep	Survival (risk of death from one year to next)	Adult survival	Reproduction/survival	Direct	%	down	NA		NA	NA	NA	NA	1.8	NA	NA	-1.8	NA	<0.001	NA	F-classes: 0.25,0.375,0.5 and 0.594 (but b estimated)	Fped	NA	NA	1
Sheep	Various Sheepbreeds Scotland	Scottish Blackface, Cheviot (South Country) and Welsh Mountain	Scotland	Wiener et al.	Anim. Prod.	1992	Wiener_1992a	Wiener_1992a_Various Sheepbreeds Scotland	Effects of rapid inbreeding and of crossing of inbred lines on conception rate, prolificacy and ewe survival in sheep	Conception rate	Fertility success	Reproduction/survival	Direct	%	up	NA		0.915	NA	-0.0048	0.0008	-0.52459	NA	-0.0048	-0.52459	NA	<0.001	NA	F-classes: 0.25,0.375,0.5 and 0.594 (but b estimated)	Fped	NA	NA	1
Sheep	Elsenburg Dormer	Elsenburg Dormer	South Africa	Erasmus et al.	S. Afr. J. Anim. Sci.	1993	Erasmus_1993	Erasmus_1993_Elsenburg Dormer	Inbreeding in the Elsenburger Dormer Sheepstud	Kleiber ratio (ADG/WW^0.75)	Feed efficiency (maternal)	Other traits	Maternal	ratio	up	7782	NA	19.91	NA	-0.001	0.0001	-0.0050226	NA	-0.001	-0.0050226	NA	<0.01	NA	pedigree of 9551 animals	Fped	15	NA	1
Sheep	Elsenburg Dormer	Elsenburg Dormer	South Africa	Erasmus et al.	S. Afr. J. Anim. Sci.	1993	Erasmus_1993	Erasmus_1993_Elsenburg Dormer	Inbreeding in the Elsenburger Dormer Sheepstud	Kleiber ratio (ADG/WW^0.75)	Feed efficiency	Other traits	Direct	ratio	up	7782		19.91	NA	-0.0002	0.0001	-0.00100452	NA	-0.0002	-0.00100452	NA	<0.01	NA	pedigree of 9551 animals	Fped	15	NA	1
Sheep	Elsenburg Dormer	Elsenburg Dormer	South Africa	Erasmus et al.	S. Afr. J. Anim. Sci.	1993	Erasmus_1993	Erasmus_1993_Elsenburg Dormer	Inbreeding in the Elsenburger Dormer Sheepstud	Average daily gain	Growth	Weight/growth	Direct	kg/d	up	7782		0.249	NA	-0.0009	0.0002	-0.361446	NA	-0.0009	-0.361446	NA	<0.01	NA	pedigree of 9551 animals	Fped	15	NA	1
Sheep	Elsenburg Dormer	Elsenburg Dormer	South Africa	Erasmus et al.	S. Afr. J. Anim. Sci.	1993	Erasmus_1993	Erasmus_1993_Elsenburg Dormer	Inbreeding in the Elsenburger Dormer Sheepstud	Weaning weight	Weight	Weight/growth	Direct	kg	up	7782		28.7	NA	-0.099	0.017	-0.344948	NA	-0.099	-0.344948	NA	<0.01	NA	pedigree of 9551 animals	Fped	15	NA	1
Sheep	Elsenburg Dormer	Elsenburg Dormer	South Africa	Erasmus et al.	S. Afr. J. Anim. Sci.	1993	Erasmus_1993	Erasmus_1993_Elsenburg Dormer	Inbreeding in the Elsenburger Dormer Sheepstud	Average daily gain	Growth (maternal)	Weight/growth	Maternal	kg/d	up	7782		0.249	NA	-0.003	0.0002	-1.20482	NA	-0.003	-1.20482	NA	<0.01	NA	pedigree of 9551 animals	Fped	15	NA	1
Sheep	Elsenburg Dormer	Elsenburg Dormer	South Africa	Erasmus et al.	S. Afr. J. Anim. Sci.	1993	Erasmus_1993	Erasmus_1993_Elsenburg Dormer	Inbreeding in the Elsenburger Dormer Sheepstud	Weaning weight	Weight (maternal)	Weight/growth	Maternal	kg	up	7782		28.7	NA	-0.038	0.017	-0.132404	NA	-0.038	-0.132404	NA	<0.01	NA	pedigree of 9551 animals	Fped	15	NA	1
Sheep	Elsenburg Dormer	Elsenburg Dormer	South Africa	Erasmus et al.	S. Afr. J. Anim. Sci.	1993	Erasmus_1993	Erasmus_1993_Elsenburg Dormer	Inbreeding in the Elsenburger Dormer Sheepstud	Birth weight	Birth weight	Weight/growth	Direct	kg	up	8963		3.75	NA	-0.008	0.002	-0.213333	NA	-0.008	-0.213333	NA	<0.01	NA	pedigree of 9551 animals	Fped	15	NA	1
Sheep	Elsenburg Dormer	Elsenburg Dormer	South Africa	Erasmus et al.	S. Afr. J. Anim. Sci.	1993	Erasmus_1993	Erasmus_1993_Elsenburg Dormer	Inbreeding in the Elsenburger Dormer Sheepstud	Average litter size (lambs per lambing)	Litter size	Reproduction/survival	Direct	n	up	9371		1.68	NA	-0.001	0.002	-0.0595238	NA	-0.001	-0.0595238	NA	>0.05	NA	pedigree of 9551 animals	Fped	15	NA	1
Sheep	Elsenburg Dormer	Elsenburg Dormer	South Africa	Erasmus et al.	S. Afr. J. Anim. Sci.	1993	Erasmus_1993	Erasmus_1993_Elsenburg Dormer	Inbreeding in the Elsenburger Dormer Sheepstud	Stillbirths	Offspring survival	Reproduction/survival	Direct	?	down	9371		0.067	NA	1e-05	0.001	0.0149254	NA	-1e-05	-0.0149254	NA	>0.05	NA	pedigree of 9551 animals	Fped	15	NA	1
Sheep	Elsenburg Dormer	Elsenburg Dormer	South Africa	Erasmus et al.	S. Afr. J. Anim. Sci.	1993	Erasmus_1993	Erasmus_1993_Elsenburg Dormer	Inbreeding in the Elsenburger Dormer Sheepstud	Survival (lambs weaned/lambs born)	Offspring survival	Reproduction/survival	Direct	fraction	up	9371		0.767	NA	0.001	0.001	0.130378	NA	0.001	0.130378	NA	>0.05	NA	pedigree of 9551 animals	Fped	15	NA	1
Sheep	Elsenburg Dormer	Elsenburg Dormer	South Africa	Erasmus et al.	S. Afr. J. Anim. Sci.	1993	Erasmus_1993	Erasmus_1993_Elsenburg Dormer	Inbreeding in the Elsenburger Dormer Sheepstud	Average litter size (lambs per lambing)	Litter size (maternal)	Reproduction/survival	Maternal	n	up	9371		1.68	NA	0.001	0.002	0.0595238	NA	0.001	0.0595238	NA	>0.05	NA	pedigree of 9551 animals	Fped	15	NA	1
Sheep	Elsenburg Dormer	Elsenburg Dormer	South Africa	Erasmus et al.	S. Afr. J. Anim. Sci.	1993	Erasmus_1993	Erasmus_1993_Elsenburg Dormer	Inbreeding in the Elsenburger Dormer Sheepstud	Stillbirths	Offspring survival (maternal)	Reproduction/survival	Maternal	?	down	9371		0.067	NA	-0.0001	0.001	-0.149254	NA	0.0001	0.149254	NA	>0.05	NA	pedigree of 9551 animals	Fped	15	NA	1
Sheep	Beni Guil	Beni Guil	Morocco	Boujenane & Chami	J. Anim. Breed. Genet.	1997	Boujenane_1997	Boujenane_1997_Beni Guil	Effects of inbreeding on reproduction, weights and survival of Sardi and Beni Guil sheep	Litter size	Litter size (maternal)	Reproduction/survival	Maternal	n	up	2737	NA	1.07	NA	-0.0035	0.0048	-0.327103	NA	-0.0035	-0.327103	NA	>0.05	NA	NA	Fped	NA	NA	0
Sheep	Beni Guil	Beni Guil	Morocco	Boujenane & Chami	J. Anim. Breed. Genet.	1997	Boujenane_1997	Boujenane_1997_Beni Guil	Effects of inbreeding on reproduction, weights and survival of Sardi and Beni Guil sheep	Litter size at 90 days	Litter size at later stage (maternal)	Reproduction/survival	Maternal	n	up	2737	NA	1.02	NA	0.0001	0.0057	0.00980392	NA	0.0001	0.00980392	NA	>0.05	NA	NA	Fped	NA	NA	0
Sheep	Beni Guil	Beni Guil	Morocco	Boujenane & Chami	J. Anim. Breed. Genet.	1997	Boujenane_1997	Boujenane_1997_Beni Guil	Effects of inbreeding on reproduction, weights and survival of Sardi and Beni Guil sheep	Litter weight at 90 days	Litter weight (maternal)	Production	Maternal	kg	up	2737	NA	18.2	NA	-0.0075	0.0976	-0.0412088	NA	-0.0075	-0.0412088	NA	>0.05	NA	NA	Fped	NA	NA	0
Sheep	Beni Guil	Beni Guil	Morocco	Boujenane & Chami	J. Anim. Breed. Genet.	1997	Boujenane_1997	Boujenane_1997_Beni Guil	Effects of inbreeding on reproduction, weights and survival of Sardi and Beni Guil sheep	Birth weight	Birth weight (maternal)	Weight/growth	Maternal	kg	up	2811	NA	3.26	NA	-0.0222	0.0097	-0.680982	NA	-0.0222	-0.680982	NA	<0.05	NA	NA	Fped	NA	NA	0
Sheep	Beni Guil	Beni Guil	Morocco	Boujenane & Chami	J. Anim. Breed. Genet.	1997	Boujenane_1997	Boujenane_1997_Beni Guil	Effects of inbreeding on reproduction, weights and survival of Sardi and Beni Guil sheep	Weight at 30 days	Weight (maternal)	Weight/growth	Maternal	kg	up	2811	NA	8.49	NA	-0.0527	0.026	-0.62073	NA	-0.0527	-0.62073	NA	<0.05	NA	NA	Fped	NA	NA	0
Sheep	Beni Guil	Beni Guil	Morocco	Boujenane & Chami	J. Anim. Breed. Genet.	1997	Boujenane_1997	Boujenane_1997_Beni Guil	Effects of inbreeding on reproduction, weights and survival of Sardi and Beni Guil sheep	Weight at 90 days	Weight (maternal)	Weight/growth	Maternal	kg	up	2811	NA	16.6	NA	-0.0168	0.0526	-0.101205	NA	-0.0168	-0.101205	NA	>0.05	NA	NA	Fped	NA	NA	0
Sheep	Sardi	Sardi	Morocco	Boujenane & Chami	J. Anim. Breed. Genet.	1997	Boujenane_1997	Boujenane_1997_Sardi	Effects of inbreeding on reproduction, weights and survival of Sardi and Beni Guil sheep	Litter size	Litter size (maternal)	Reproduction/survival	Maternal	n	up	2943	NA	1.03	NA	0.0004	0.001	0.038835	NA	0.0004	0.038835	NA	>0.05	NA	NA	Fped	NA	NA	0
Sheep	Sardi	Sardi	Morocco	Boujenane & Chami	J. Anim. Breed. Genet.	1997	Boujenane_1997	Boujenane_1997_Sardi	Effects of inbreeding on reproduction, weights and survival of Sardi and Beni Guil sheep	Litter size at 90 days	Litter size at later stage (maternal)	Reproduction/survival	Maternal	n	up	2943	NA	1.01	NA	0.0012	0.0009	0.118812	NA	0.0012	0.118812	NA	>0.05	NA	NA	Fped	NA	NA	0
Sheep	Sardi	Sardi	Morocco	Boujenane & Chami	J. Anim. Breed. Genet.	1997	Boujenane_1997	Boujenane_1997_Sardi	Effects of inbreeding on reproduction, weights and survival of Sardi and Beni Guil sheep	Litter weight at 90 days	Litter weight (maternal)	Production	Maternal	kg	up	2943	NA	22.5	NA	-0.011	0.0267	-0.0488889	NA	-0.011	-0.0488889	NA	>0.05	NA	NA	Fped	NA	NA	0
Sheep	Beni Guil	Beni Guil	Morocco	Boujenane & Chami	J. Anim. Breed. Genet.	1997	Boujenane_1997	Boujenane_1997_Beni Guil	Effects of inbreeding on reproduction, weights and survival of Sardi and Beni Guil sheep	Survival to 90 days	Offspring survival (maternal)	Reproduction/survival	Maternal	%	up	2961	NA	92.2	NA	0.2481	0.376	0.269089	NA	0.2481	0.269089	NA	>0.05	NA	NA	Fped	NA	NA	0
Sheep	Sardi	Sardi	Morocco	Boujenane & Chami	J. Anim. Breed. Genet.	1997	Boujenane_1997	Boujenane_1997_Sardi	Effects of inbreeding on reproduction, weights and survival of Sardi and Beni Guil sheep	Birth weight	Birth weight (maternal)	Weight/growth	Maternal	kg	up	2965	NA	3.36	NA	-0.0053	0.0027	-0.157738	NA	-0.0053	-0.157738	NA	<0.05	NA	NA	Fped	NA	NA	0
Sheep	Sardi	Sardi	Morocco	Boujenane & Chami	J. Anim. Breed. Genet.	1997	Boujenane_1997	Boujenane_1997_Sardi	Effects of inbreeding on reproduction, weights and survival of Sardi and Beni Guil sheep	Weight at 30 days	Weight (maternal)	Weight/growth	Maternal	kg	up	2965	NA	9.81	NA	-0.0155	0.008	-0.158002	NA	-0.0155	-0.158002	NA	<0.05	NA	NA	Fped	NA	NA	0
Sheep	Sardi	Sardi	Morocco	Boujenane & Chami	J. Anim. Breed. Genet.	1997	Boujenane_1997	Boujenane_1997_Sardi	Effects of inbreeding on reproduction, weights and survival of Sardi and Beni Guil sheep	Weight at 90 days	Weight (maternal)	Weight/growth	Maternal	kg	up	2965	NA	21.2	NA	-0.0364	0.0159	-0.171698	NA	-0.0364	-0.171698	NA	<0.05	NA	NA	Fped	NA	NA	0
Sheep	Sardi	Sardi	Morocco	Boujenane & Chami	J. Anim. Breed. Genet.	1997	Boujenane_1997	Boujenane_1997_Sardi	Effects of inbreeding on reproduction, weights and survival of Sardi and Beni Guil sheep	Survival to 90 days	Offspring survival (maternal)	Reproduction/survival	Maternal	%	up	3032	NA	96.9	NA	0.082	0.0787	0.0846233	NA	0.082	0.0846233	NA	>0.05	NA	NA	Fped	NA	NA	0
Sheep	Beni Guil	Beni Guil	Morocco	Boujenane & Chami	J. Anim. Breed. Genet.	1997	Boujenane_1997	Boujenane_1997_Beni Guil	Effects of inbreeding on reproduction, weights and survival of Sardi and Beni Guil sheep	Litter size	Litter size	Reproduction/survival	Direct	n	up	2737		1.07	NA	-0.0018	0.0016	-0.168224	NA	-0.0018	-0.168224	NA	>0.05	NA	NA	Fped	NA	NA	0
Sheep	Beni Guil	Beni Guil	Morocco	Boujenane & Chami	J. Anim. Breed. Genet.	1997	Boujenane_1997	Boujenane_1997_Beni Guil	Effects of inbreeding on reproduction, weights and survival of Sardi and Beni Guil sheep	Litter size at 90 days	Litter size at later stage	Reproduction/survival	Direct	n	up	2737		1.02	NA	-0.0024	0.0019	-0.235294	NA	-0.0024	-0.235294	NA	>0.05	NA	NA	Fped	NA	NA	0
Sheep	Beni Guil	Beni Guil	Morocco	Boujenane & Chami	J. Anim. Breed. Genet.	1997	Boujenane_1997	Boujenane_1997_Beni Guil	Effects of inbreeding on reproduction, weights and survival of Sardi and Beni Guil sheep	Litter weight at 90 days	Litter weight	Production	Direct	kg	up	2737		18.2	NA	-0.0832	0.0344	-0.457143	NA	-0.0832	-0.457143	NA	<0.05	NA	NA	Fped	NA	NA	0
Sheep	Beni Guil	Beni Guil	Morocco	Boujenane & Chami	J. Anim. Breed. Genet.	1997	Boujenane_1997	Boujenane_1997_Beni Guil	Effects of inbreeding on reproduction, weights and survival of Sardi and Beni Guil sheep	Birth weight	Birth weight	Weight/growth	Direct	kg	up	2811		3.26	NA	-0.0061	0.0031	-0.187117	NA	-0.0061	-0.187117	NA	<0.05	NA	NA	Fped	NA	NA	0
Sheep	Beni Guil	Beni Guil	Morocco	Boujenane & Chami	J. Anim. Breed. Genet.	1997	Boujenane_1997	Boujenane_1997_Beni Guil	Effects of inbreeding on reproduction, weights and survival of Sardi and Beni Guil sheep	Weight at 30 days	Weight	Weight/growth	Direct	kg	up	2811		8.49	NA	-0.0274	0.0082	-0.322733	NA	-0.0274	-0.322733	NA	<0.001	NA	NA	Fped	NA	NA	0
Sheep	Beni Guil	Beni Guil	Morocco	Boujenane & Chami	J. Anim. Breed. Genet.	1997	Boujenane_1997	Boujenane_1997_Beni Guil	Effects of inbreeding on reproduction, weights and survival of Sardi and Beni Guil sheep	Weight at 90 days	Weight	Weight/growth	Direct	kg	up	2811		16.6	NA	-0.0469	0.0167	-0.28253	NA	-0.0469	-0.28253	NA	<0.05	NA	NA	Fped	NA	NA	0
Sheep	Sardi	Sardi	Morocco	Boujenane & Chami	J. Anim. Breed. Genet.	1997	Boujenane_1997	Boujenane_1997_Sardi	Effects of inbreeding on reproduction, weights and survival of Sardi and Beni Guil sheep	Litter size	Litter size	Reproduction/survival	Direct	n	up	2943		1.03	NA	0.0007	0.0006	0.0679612	NA	0.0007	0.0679612	NA	>0.05	NA	NA	Fped	NA	NA	0
Sheep	Sardi	Sardi	Morocco	Boujenane & Chami	J. Anim. Breed. Genet.	1997	Boujenane_1997	Boujenane_1997_Sardi	Effects of inbreeding on reproduction, weights and survival of Sardi and Beni Guil sheep	Litter size at 90 days	Litter size at later stage	Reproduction/survival	Direct	n	up	2943		1.01	NA	-0.0006	0.0006	-0.0594059	NA	-0.0006	-0.0594059	NA	>0.05	NA	NA	Fped	NA	NA	0
Sheep	Sardi	Sardi	Morocco	Boujenane & Chami	J. Anim. Breed. Genet.	1997	Boujenane_1997	Boujenane_1997_Sardi	Effects of inbreeding on reproduction, weights and survival of Sardi and Beni Guil sheep	Litter weight at 90 days	Litter weight	Production	Direct	kg	up	2943		22.5	NA	-0.012	0.0174	-0.0533333	NA	-0.012	-0.0533333	NA	>0.05	NA	NA	Fped	NA	NA	0
Sheep	Beni Guil	Beni Guil	Morocco	Boujenane & Chami	J. Anim. Breed. Genet.	1997	Boujenane_1997	Boujenane_1997_Beni Guil	Effects of inbreeding on reproduction, weights and survival of Sardi and Beni Guil sheep	Survival to 90 days	Offspring survival	Reproduction/survival	Direct	%	up	2961		92.2	NA	0.0139	0.1283	0.0150759	NA	0.0139	0.0150759	NA	>0.05	NA	NA	Fped	NA	NA	0
Sheep	Sardi	Sardi	Morocco	Boujenane & Chami	J. Anim. Breed. Genet.	1997	Boujenane_1997	Boujenane_1997_Sardi	Effects of inbreeding on reproduction, weights and survival of Sardi and Beni Guil sheep	Birth weight	Birth weight	Weight/growth	Direct	kg	up	2965		3.36	NA	0.0001	0.0018	0.00297619	NA	0.0001	0.00297619	NA	>0.05	NA	NA	Fped	NA	NA	0
Sheep	Sardi	Sardi	Morocco	Boujenane & Chami	J. Anim. Breed. Genet.	1997	Boujenane_1997	Boujenane_1997_Sardi	Effects of inbreeding on reproduction, weights and survival of Sardi and Beni Guil sheep	Weight at 30 days	Weight	Weight/growth	Direct	kg	up	2965		9.81	NA	0.0032	0.0054	0.0326198	NA	0.0032	0.0326198	NA	>0.05	NA	NA	Fped	NA	NA	0
Sheep	Sardi	Sardi	Morocco	Boujenane & Chami	J. Anim. Breed. Genet.	1997	Boujenane_1997	Boujenane_1997_Sardi	Effects of inbreeding on reproduction, weights and survival of Sardi and Beni Guil sheep	Weight at 90 days	Weight	Weight/growth	Direct	kg	up	2965		21.2	NA	0.0056	0.0108	0.0264151	NA	0.0056	0.0264151	NA	>0.05	NA	NA	Fped	NA	NA	0
Sheep	Sardi	Sardi	Morocco	Boujenane & Chami	J. Anim. Breed. Genet.	1997	Boujenane_1997	Boujenane_1997_Sardi	Effects of inbreeding on reproduction, weights and survival of Sardi and Beni Guil sheep	Survival to 90 days	Offspring survival	Reproduction/survival	Direct	%	up	3032		96.9	NA	-0.096	0.0528	-0.0990712	NA	-0.096	-0.0990712	NA	>0.05	NA	NA	Fped	NA	NA	0
Sheep	Merino	Merino	Spain	Analla et al.	Small Rumin. Res.	1998	Analla_1998	Analla_1998_Merino	Analyses of lamb weight and ewe litter size in various lines of Spanish Merino Sheep	Litter size	Litter size (maternal)	Reproduction/survival	Maternal	n	up	3355		1.4	NA	-0.002	0.004	-0.142857	NA	-0.002	-0.142857	NA	>0.05	NA	NA	Fped	0.83	NA	0
Sheep	Merino	Merino	Spain	Analla et al.	Small Rumin. Res.	1998	Analla_1998	Analla_1998_Merino	Analyses of lamb weight and ewe litter size in various lines of Spanish Merino Sheep	Birth weight	Birth weight	Weight/growth	Direct	kg	up	4425		NA	NA	-0.011	0.002	1.85	NA	-0.011	-1.85	NA	<0.05	NA	NA	Fped	2.496	NA	0
Sheep	Merino	Merino	Spain	Analla et al.	Small Rumin. Res.	1998	Analla_1998	Analla_1998_Merino	Analyses of lamb weight and ewe litter size in various lines of Spanish Merino Sheep	Weight at 30 days	Weight	Weight/growth	Direct	kg	up	4425		NA	NA	-0.018	0.006	1.85	NA	-0.018	-1.85	NA	<0.05	NA	NA	Fped	2.496	NA	0
Sheep	Merino	Merino	Spain	Analla et al.	Small Rumin. Res.	1998	Analla_1998	Analla_1998_Merino	Analyses of lamb weight and ewe litter size in various lines of Spanish Merino Sheep	Weight at 60 days	Weight	Weight/growth	Direct	n	up	4425		NA	NA	-0.041	0.009	1.85	NA	-0.041	-1.85	NA	<0.05	NA	NA	Fped	2.496	NA	0
Sheep	Merino	Merino	Spain	Analla et al.	Small Rumin. Res.	1998	Analla_1998	Analla_1998_Merino	Analyses of lamb weight and ewe litter size in various lines of Spanish Merino Sheep	Weight at 90 days	Weight	Weight/growth	Direct	kg	up	4425		NA	NA	-0.076	0.012	1.85	NA	-0.076	-1.85	NA	<0.05	NA	NA	Fped	2.496	NA	0
Sheep	Merino	Merino (experimental line 2)	Spain	Analla et al.	J. Anim. Breed. Genet.	1999	Analla_1999	Analla_1999_Merino	Study of the variability of the response to inbreeding for meat production in Merino sheep	Litter size	Litter size (maternal)	Reproduction/survival	Maternal	n	up	294	68	1.49	NA	-0.002	0.004	-0.134228	NA	-0.002	-0.134228	NA	NA	NA	NA	Fped	1.6	NA	1
Sheep	Merino	Merino (experimental line 4)	Spain	Analla et al.	J. Anim. Breed. Genet.	1999	Analla_1999	Analla_1999_Merino	Study of the variability of the response to inbreeding for meat production in Merino sheep	Litter size	Litter size (maternal)	Reproduction/survival	Maternal	n	up	259	87	1.43	NA	-0.004	0.007	-0.27972	NA	-0.004	-0.27972	NA	NA	NA	NA	Fped	2.3	NA	1
Sheep	Merino	Merino (experimental line 3)	Spain	Analla et al.	J. Anim. Breed. Genet.	1999	Analla_1999	Analla_1999_Merino	Study of the variability of the response to inbreeding for meat production in Merino sheep	Litter size	Litter size (maternal)	Reproduction/survival	Maternal	n	up	525	165	1.32	NA	-0.003	0.004	-0.227273	NA	-0.003	-0.227273	NA	NA	NA	NA	Fped	1.2	NA	1
Sheep	Merino	Merino (experimental line 5)	Spain	Analla et al.	J. Anim. Breed. Genet.	1999	Analla_1999	Analla_1999_Merino	Study of the variability of the response to inbreeding for meat production in Merino sheep	Litter size	Litter size (maternal)	Reproduction/survival	Maternal	n	up	557	179	1.36	NA	-0.003	0.004	-0.220588	NA	-0.003	-0.220588	NA	NA	NA	NA	Fped	0.9	NA	1
Sheep	Merino	Merino (experimental line 1)	Spain	Analla et al.	J. Anim. Breed. Genet.	1999	Analla_1999	Analla_1999_Merino	Study of the variability of the response to inbreeding for meat production in Merino sheep	Litter size	Litter size (maternal)	Reproduction/survival	Maternal	n	up	679	212	1.36	NA	-0.005	0.003	-0.367647	NA	-0.005	-0.367647	NA	NA	NA	NA	Fped	0.8	NA	1
Sheep	Merino	Merino (experimental line 6)	Spain	Analla et al.	J. Anim. Breed. Genet.	1999	Analla_1999	Analla_1999_Merino	Study of the variability of the response to inbreeding for meat production in Merino sheep	Litter size	Litter size (maternal)	Reproduction/survival	Maternal	n	up	1091	253	1.4	NA	-0.001	0.002	-0.0714286	NA	-0.001	-0.0714286	NA	NA	NA	NA	Fped	0.7	NA	1
Sheep	Merino	Merino (experimental line 2)	Spain	Analla et al.	J. Anim. Breed. Genet.	1999	Analla_1999	Analla_1999_Merino	Study of the variability of the response to inbreeding for meat production in Merino sheep	Birth weight	Birth weight	Weight/growth	Direct	kg	up	315		3.8	NA	-0.011	0.002	-0.289474	NA	-0.011	-0.289474	NA	NA	NA	NA	Fped	4.6	NA	1
Sheep	Merino	Merino (experimental line 2)	Spain	Analla et al.	J. Anim. Breed. Genet.	1999	Analla_1999	Analla_1999_Merino	Study of the variability of the response to inbreeding for meat production in Merino sheep	Weight at 30 days	Weight	Weight/growth	Direct	kg	up	315		9.8	NA	-0.033	0.007	-0.336735	NA	-0.033	-0.336735	NA	NA	NA	NA	Fped	4.6	NA	1
Sheep	Merino	Merino (experimental line 2)	Spain	Analla et al.	J. Anim. Breed. Genet.	1999	Analla_1999	Analla_1999_Merino	Study of the variability of the response to inbreeding for meat production in Merino sheep	Weight at 60 days	Weight	Weight/growth	Direct	kg	up	315		17.8	NA	-0.063	0.011	-0.353933	NA	-0.063	-0.353933	NA	NA	NA	NA	Fped	4.6	NA	1
Sheep	Merino	Merino (experimental line 2)	Spain	Analla et al.	J. Anim. Breed. Genet.	1999	Analla_1999	Analla_1999_Merino	Study of the variability of the response to inbreeding for meat production in Merino sheep	Weight at 90 days	Weight	Weight/growth	Direct	kg	up	315		26.4	NA	-0.12	0.014	-0.454545	NA	-0.12	-0.454545	NA	NA	NA	NA	Fped	4.6	NA	1
Sheep	Merino	Merino (experimental line 4)	Spain	Analla et al.	J. Anim. Breed. Genet.	1999	Analla_1999	Analla_1999_Merino	Study of the variability of the response to inbreeding for meat production in Merino sheep	Birth weight	Birth weight	Weight/growth	Direct	kg	up	356		3.7	NA	-0.023	0.003	-0.621622	NA	-0.023	-0.621622	NA	NA	NA	NA	Fped	5.3	NA	1
Sheep	Merino	Merino (experimental line 4)	Spain	Analla et al.	J. Anim. Breed. Genet.	1999	Analla_1999	Analla_1999_Merino	Study of the variability of the response to inbreeding for meat production in Merino sheep	Weight at 30 days	Weight	Weight/growth	Direct	kg	up	356		10.4	NA	-0.025	0.005	-0.240385	NA	-0.025	-0.240385	NA	NA	NA	NA	Fped	5.3	NA	1
Sheep	Merino	Merino (experimental line 4)	Spain	Analla et al.	J. Anim. Breed. Genet.	1999	Analla_1999	Analla_1999_Merino	Study of the variability of the response to inbreeding for meat production in Merino sheep	Weight at 60 days	Weight	Weight/growth	Direct	kg	up	356		18.4	NA	-0.052	0.011	-0.282609	NA	-0.052	-0.282609	NA	NA	NA	NA	Fped	5.3	NA	1
Sheep	Merino	Merino (experimental line 4)	Spain	Analla et al.	J. Anim. Breed. Genet.	1999	Analla_1999	Analla_1999_Merino	Study of the variability of the response to inbreeding for meat production in Merino sheep	Weight at 90 days	Weight	Weight/growth	Direct	kg	up	356		27.4	NA	-0.093	0.013	-0.339416	NA	-0.093	-0.339416	NA	NA	NA	NA	Fped	5.3	NA	1
Sheep	Merino	Merino (experimental line 3)	Spain	Analla et al.	J. Anim. Breed. Genet.	1999	Analla_1999	Analla_1999_Merino	Study of the variability of the response to inbreeding for meat production in Merino sheep	Birth weight	Birth weight	Weight/growth	Direct	kg	up	676		3.7	NA	-0.021	0.001	-0.567568	NA	-0.021	-0.567568	NA	NA	NA	NA	Fped	3.6	NA	1
Sheep	Merino	Merino (experimental line 3)	Spain	Analla et al.	J. Anim. Breed. Genet.	1999	Analla_1999	Analla_1999_Merino	Study of the variability of the response to inbreeding for meat production in Merino sheep	Weight at 30 days	Weight	Weight/growth	Direct	kg	up	676		10.5	NA	-0.023	0.003	-0.219048	NA	-0.023	-0.219048	NA	NA	NA	NA	Fped	3.6	NA	1
Sheep	Merino	Merino (experimental line 3)	Spain	Analla et al.	J. Anim. Breed. Genet.	1999	Analla_1999	Analla_1999_Merino	Study of the variability of the response to inbreeding for meat production in Merino sheep	Weight at 60 days	Weight	Weight/growth	Direct	kg	up	676		18.1	NA	-0.048	0.004	-0.265193	NA	-0.048	-0.265193	NA	NA	NA	NA	Fped	3.6	NA	1
Sheep	Merino	Merino (experimental line 3)	Spain	Analla et al.	J. Anim. Breed. Genet.	1999	Analla_1999	Analla_1999_Merino	Study of the variability of the response to inbreeding for meat production in Merino sheep	Weight at 90 days	Weight	Weight/growth	Direct	kg	up	676		26.3	NA	-0.082	0.006	-0.311787	NA	-0.082	-0.311787	NA	NA	NA	NA	Fped	3.6	NA	1
Sheep	Merino	Merino (experimental line 5)	Spain	Analla et al.	J. Anim. Breed. Genet.	1999	Analla_1999	Analla_1999_Merino	Study of the variability of the response to inbreeding for meat production in Merino sheep	Birth weight	Birth weight	Weight/growth	Direct	kg	up	729		3.7	NA	-0.008	0.002	-0.216216	NA	-0.008	-0.216216	NA	NA	NA	NA	Fped	2.6	NA	1
Sheep	Merino	Merino (experimental line 5)	Spain	Analla et al.	J. Anim. Breed. Genet.	1999	Analla_1999	Analla_1999_Merino	Study of the variability of the response to inbreeding for meat production in Merino sheep	Weight at 30 days	Weight	Weight/growth	Direct	kg	up	729		10.3	NA	-0.012	0.005	-0.116505	NA	-0.012	-0.116505	NA	NA	NA	NA	Fped	2.6	NA	1
Sheep	Merino	Merino (experimental line 5)	Spain	Analla et al.	J. Anim. Breed. Genet.	1999	Analla_1999	Analla_1999_Merino	Study of the variability of the response to inbreeding for meat production in Merino sheep	Weight at 60 days	Weight	Weight/growth	Direct	kg	up	729		18.8	NA	-0.026	0.007	-0.138298	NA	-0.026	-0.138298	NA	NA	NA	NA	Fped	2.6	NA	1
Sheep	Merino	Merino (experimental line 5)	Spain	Analla et al.	J. Anim. Breed. Genet.	1999	Analla_1999	Analla_1999_Merino	Study of the variability of the response to inbreeding for meat production in Merino sheep	Weight at 90 days	Weight	Weight/growth	Direct	kg	up	729		28.1	NA	-0.038	0.011	-0.135231	NA	-0.038	-0.135231	NA	NA	NA	NA	Fped	2.6	NA	1
Sheep	Merino	Merino (experimental line 1)	Spain	Analla et al.	J. Anim. Breed. Genet.	1999	Analla_1999	Analla_1999_Merino	Study of the variability of the response to inbreeding for meat production in Merino sheep	Birth weight	Birth weight	Weight/growth	Direct	kg	up	911		3.9	NA	-0.005	0.001	-0.128205	NA	-0.005	-0.128205	NA	NA	NA	NA	Fped	1.5	NA	1
Sheep	Merino	Merino (experimental line 1)	Spain	Analla et al.	J. Anim. Breed. Genet.	1999	Analla_1999	Analla_1999_Merino	Study of the variability of the response to inbreeding for meat production in Merino sheep	Weight at 30 days	Weight	Weight/growth	Direct	kg	up	911		10.2	NA	-0.02	0.004	-0.196078	NA	-0.02	-0.196078	NA	NA	NA	NA	Fped	1.5	NA	1
Sheep	Merino	Merino (experimental line 1)	Spain	Analla et al.	J. Anim. Breed. Genet.	1999	Analla_1999	Analla_1999_Merino	Study of the variability of the response to inbreeding for meat production in Merino sheep	Weight at 60 days	Weight	Weight/growth	Direct	kg	up	911		19.1	NA	-0.05	0.009	-0.26178	NA	-0.05	-0.26178	NA	NA	NA	NA	Fped	1.5	NA	1
Sheep	Merino	Merino (experimental line 1)	Spain	Analla et al.	J. Anim. Breed. Genet.	1999	Analla_1999	Analla_1999_Merino	Study of the variability of the response to inbreeding for meat production in Merino sheep	Weight at 90 days	Weight	Weight/growth	Direct	kg	up	911		27.5	NA	-0.078	0.011	-0.283636	NA	-0.078	-0.283636	NA	NA	NA	NA	Fped	1.5	NA	1
Sheep	Merino	Merino (experimental line 6)	Spain	Analla et al.	J. Anim. Breed. Genet.	1999	Analla_1999	Analla_1999_Merino	Study of the variability of the response to inbreeding for meat production in Merino sheep	Birth weight	Birth weight	Weight/growth	Direct	kg	up	1438		3.9	NA	-0.001	0.001	-0.025641	NA	-0.001	-0.025641	NA	NA	NA	NA	Fped	1.4	NA	1
Sheep	Merino	Merino (experimental line 6)	Spain	Analla et al.	J. Anim. Breed. Genet.	1999	Analla_1999	Analla_1999_Merino	Study of the variability of the response to inbreeding for meat production in Merino sheep	Weight at 30 days	Weight	Weight/growth	Direct	kg	up	1438		10.6	NA	-0.003	0.003	-0.0283019	NA	-0.003	-0.0283019	NA	NA	NA	NA	Fped	1.4	NA	1
Sheep	Merino	Merino (experimental line 6)	Spain	Analla et al.	J. Anim. Breed. Genet.	1999	Analla_1999	Analla_1999_Merino	Study of the variability of the response to inbreeding for meat production in Merino sheep	Weight at 60 days	Weight	Weight/growth	Direct	kg	up	1438		19.3	NA	-0.009	0.007	-0.0466321	NA	-0.009	-0.0466321	NA	NA	NA	NA	Fped	1.4	NA	1
Sheep	Merino	Merino (experimental line 6)	Spain	Analla et al.	J. Anim. Breed. Genet.	1999	Analla_1999	Analla_1999_Merino	Study of the variability of the response to inbreeding for meat production in Merino sheep	Weight at 90 days	Weight	Weight/growth	Direct	kg	up	1438		28.1	NA	-0.017	0.009	-0.0604982	NA	-0.017	-0.0604982	NA	NA	NA	NA	Fped	1.4	NA	1
Sheep	Horro	Horro	Ethiopia	Negussie et al.	Proc. 7th WCGALP	2003	Negussie_2003	Negussie_2003_Horro	Genetic trend and effects of inbreeding on growth performance of tropical fat-tailed sheep	Birth weight	Birth weight (maternal)	Weight/growth	Maternal	kg	up	4031	904	3.17	NA	0.0012	0.005	0.0378549	NA	0.0012	0.0378549	NA	>0.05	NA	NA	Fped	NA	NA	0
Sheep	Horro	Horro	Ethiopia	Negussie et al.	Proc. 7th WCGALP	2003	Negussie_2003	Negussie_2003_Horro	Genetic trend and effects of inbreeding on growth performance of tropical fat-tailed sheep	Weaning weight	Weight (maternal)	Weight/growth	Maternal	kg	up	4031	904	19.1	NA	0.0036	0.025	0.0188482	NA	0.0036	0.0188482	NA	>0.05	NA	NA	Fped	NA	NA	0
Sheep	Horro	Horro	Ethiopia	Negussie et al.	Proc. 7th WCGALP	2003	Negussie_2003	Negussie_2003_Horro	Genetic trend and effects of inbreeding on growth performance of tropical fat-tailed sheep	Weight at 6 months	Weight (maternal)	Weight/growth	Maternal	kg	up	4031	904	25.4	NA	-0.033	0.033	-0.129921	NA	-0.033	-0.129921	NA	>0.05	NA	NA	Fped	NA	NA	0
Sheep	Horro	Horro	Ethiopia	Negussie et al.	Proc. 7th WCGALP	2003	Negussie_2003	Negussie_2003_Horro	Genetic trend and effects of inbreeding on growth performance of tropical fat-tailed sheep	Weight at yearling	Weight (maternal)	Weight/growth	Maternal	kg	up	4031	904	37.4	NA	-0.0329	0.054	-0.0879679	NA	-0.0329	-0.0879679	NA	>0.05	NA	NA	Fped	NA	NA	0
Sheep	Horro	Horro	Ethiopia	Negussie et al.	Proc. 7th WCGALP	2003	Negussie_2003	Negussie_2003_Horro	Genetic trend and effects of inbreeding on growth performance of tropical fat-tailed sheep	Birth weight	Birth weight	Weight/growth	Direct	kg	up	4031		3.17	NA	0.0035	0.004	0.11041	NA	0.0035	0.11041	NA	>0.05	NA	NA	Fped	NA	NA	0
Sheep	Horro	Horro	Ethiopia	Negussie et al.	Proc. 7th WCGALP	2003	Negussie_2003	Negussie_2003_Horro	Genetic trend and effects of inbreeding on growth performance of tropical fat-tailed sheep	Weaning weight	Weight	Weight/growth	Direct	kg	up	4031		19.1	NA	-0.0063	0.023	-0.0329843	NA	-0.0063	-0.0329843	NA	>0.05	NA	NA	Fped	NA	NA	0
Sheep	Horro	Horro	Ethiopia	Negussie et al.	Proc. 7th WCGALP	2003	Negussie_2003	Negussie_2003_Horro	Genetic trend and effects of inbreeding on growth performance of tropical fat-tailed sheep	Weight at 6 months	Weight	Weight/growth	Direct	kg	up	4031		25.4	NA	-0.0308	0.032	-0.12126	NA	-0.0308	-0.12126	NA	>0.05	NA	NA	Fped	NA	NA	0
Sheep	Horro	Horro	Ethiopia	Negussie et al.	Proc. 7th WCGALP	2003	Negussie_2003	Negussie_2003_Horro	Genetic trend and effects of inbreeding on growth performance of tropical fat-tailed sheep	Weight at yearling	Weight	Weight/growth	Direct	kg	up	4031		37.4	NA	-0.103	0.053	-0.275401	NA	-0.103	-0.275401	NA	>0.05	NA	NA	Fped	NA	NA	0
Sheep	Muzaffarnagari	Muzaffarnagari	India	Mandal et al.	Asian-Aust. J. Anim. Sci.	2004	Mandal_2004	Mandal_2004_Muzaffarnagari	Effects of inbreeding on lamb survival in a flock of Muzaffarnagari sheep	Survivability up to 1 month	Offspring survival (maternal)	Reproduction/survival	Maternal	%	up	4628	1446	92.76	NA	-0.25	0.18	-0.269513	NA	-0.25	-0.269513	NA	>0.05	NA	NA	Fped	1	2.05	0
Sheep	Muzaffarnagari	Muzaffarnagari	India	Mandal et al.	Asian-Aust. J. Anim. Sci.	2004	Mandal_2004	Mandal_2004_Muzaffarnagari	Effects of inbreeding on lamb survival in a flock of Muzaffarnagari sheep	Survivability up to 12 months	Offspring survival (maternal)	Reproduction/survival	Maternal	%	up	4628	1446	84.74	NA	-0.23	0.26	-0.271418	NA	-0.23	-0.271418	NA	>0.05	NA	NA	Fped	1	2.05	0
Sheep	Muzaffarnagari	Muzaffarnagari	India	Mandal et al.	Asian-Aust. J. Anim. Sci.	2004	Mandal_2004	Mandal_2004_Muzaffarnagari	Effects of inbreeding on lamb survival in a flock of Muzaffarnagari sheep	Survivability up to 15 days	Offspring survival (maternal)	Reproduction/survival	Maternal	%	up	4628	1446	93.99	NA	-0.16	0.17	-0.170231	NA	-0.16	-0.170231	NA	>0.05	NA	NA	Fped	1	2.05	0
Sheep	Muzaffarnagari	Muzaffarnagari	India	Mandal et al.	Asian-Aust. J. Anim. Sci.	2004	Mandal_2004	Mandal_2004_Muzaffarnagari	Effects of inbreeding on lamb survival in a flock of Muzaffarnagari sheep	Survivability up to 2 months	Offspring survival (maternal)	Reproduction/survival	Maternal	%	up	4628	1446	91.75	NA	-0.21	0.2	-0.228883	NA	-0.21	-0.228883	NA	>0.05	NA	NA	Fped	1	2.05	0
Sheep	Muzaffarnagari	Muzaffarnagari	India	Mandal et al.	Asian-Aust. J. Anim. Sci.	2004	Mandal_2004	Mandal_2004_Muzaffarnagari	Effects of inbreeding on lamb survival in a flock of Muzaffarnagari sheep	Survivability up to 3 days	Offspring survival (maternal)	Reproduction/survival	Maternal	%	up	4628	1446	96.15	NA	-0.18	0.13	-0.187207	NA	-0.18	-0.187207	NA	>0.05	NA	NA	Fped	1	2.05	0
Sheep	Muzaffarnagari	Muzaffarnagari	India	Mandal et al.	Asian-Aust. J. Anim. Sci.	2004	Mandal_2004	Mandal_2004_Muzaffarnagari	Effects of inbreeding on lamb survival in a flock of Muzaffarnagari sheep	Survivability up to 3 months	Offspring survival (maternal)	Reproduction/survival	Maternal	%	up	4628	1446	90.75	NA	-0.41	0.21	-0.451791	NA	-0.41	-0.451791	NA	>0.05	NA	NA	Fped	1	2.05	0
Sheep	Muzaffarnagari	Muzaffarnagari	India	Mandal et al.	Asian-Aust. J. Anim. Sci.	2004	Mandal_2004	Mandal_2004_Muzaffarnagari	Effects of inbreeding on lamb survival in a flock of Muzaffarnagari sheep	Survivability up to 6 months	Offspring survival (maternal)	Reproduction/survival	Maternal	%	up	4628	1446	87.39	NA	-0.44	0.24	-0.50349	NA	-0.44	-0.50349	NA	>0.05	NA	NA	Fped	1	2.05	0
Sheep	Muzaffarnagari	Muzaffarnagari	India	Mandal et al.	Asian-Aust. J. Anim. Sci.	2004	Mandal_2004	Mandal_2004_Muzaffarnagari	Effects of inbreeding on lamb survival in a flock of Muzaffarnagari sheep	Survivability up to 7 days	Offspring survival (maternal)	Reproduction/survival	Maternal	%	up	4628	1446	94.8	NA	-0.25	0.15	-0.263713	NA	-0.25	-0.263713	NA	>0.05	NA	NA	Fped	1	2.05	0
Sheep	Muzaffarnagari	Muzaffarnagari	India	Mandal et al.	Asian-Aust. J. Anim. Sci.	2004	Mandal_2004	Mandal_2004_Muzaffarnagari	Effects of inbreeding on lamb survival in a flock of Muzaffarnagari sheep	Survivability up to 9 months	Offspring survival (maternal)	Reproduction/survival	Maternal	%	up	4628	1446	86.19	NA	-0.31	0.25	-0.35967	NA	-0.31	-0.35967	NA	>0.05	NA	NA	Fped	1	2.05	0
Sheep	Muzaffarnagari	Muzaffarnagari	India	Mandal et al.	Asian-Aust. J. Anim. Sci.	2004	Mandal_2004	Mandal_2004_Muzaffarnagari	Effects of inbreeding on lamb survival in a flock of Muzaffarnagari sheep	Survivability up to 1 month	Offspring survival	Reproduction/survival	Direct	%	up	4628		92.76	NA	-0.36	0.13	-0.388098	NA	-0.36	-0.388098	NA	<0.01	NA	NA	Fped	1.6	2.8	0
Sheep	Muzaffarnagari	Muzaffarnagari	India	Mandal et al.	Asian-Aust. J. Anim. Sci.	2004	Mandal_2004	Mandal_2004_Muzaffarnagari	Effects of inbreeding on lamb survival in a flock of Muzaffarnagari sheep	Survivability up to 12 months	Offspring survival	Reproduction/survival	Direct	%	up	4628		84.74	NA	-0.49	0.18	-0.578239	NA	-0.49	-0.578239	NA	<0.01	NA	NA	Fped	1.6	2.8	0
Sheep	Muzaffarnagari	Muzaffarnagari	India	Mandal et al.	Asian-Aust. J. Anim. Sci.	2004	Mandal_2004	Mandal_2004_Muzaffarnagari	Effects of inbreeding on lamb survival in a flock of Muzaffarnagari sheep	Survivability up to 15 days	Offspring survival	Reproduction/survival	Direct	%	up	4628		93.99	NA	-0.31	0.12	-0.329822	NA	-0.31	-0.329822	NA	<0.01	NA	NA	Fped	1.6	2.8	0
Sheep	Muzaffarnagari	Muzaffarnagari	India	Mandal et al.	Asian-Aust. J. Anim. Sci.	2004	Mandal_2004	Mandal_2004_Muzaffarnagari	Effects of inbreeding on lamb survival in a flock of Muzaffarnagari sheep	Survivability up to 2 months	Offspring survival	Reproduction/survival	Direct	%	up	4628		91.75	NA	-0.32	0.14	-0.348774	NA	-0.32	-0.348774	NA	<0.01	NA	NA	Fped	1.6	2.8	0
Sheep	Muzaffarnagari	Muzaffarnagari	India	Mandal et al.	Asian-Aust. J. Anim. Sci.	2004	Mandal_2004	Mandal_2004_Muzaffarnagari	Effects of inbreeding on lamb survival in a flock of Muzaffarnagari sheep	Survivability up to 3 days	Offspring survival	Reproduction/survival	Direct	%	up	4628		96.15	NA	-0.08	0.09	-0.0832033	NA	-0.08	-0.0832033	NA	>0.05	NA	NA	Fped	1.6	2.8	0
Sheep	Muzaffarnagari	Muzaffarnagari	India	Mandal et al.	Asian-Aust. J. Anim. Sci.	2004	Mandal_2004	Mandal_2004_Muzaffarnagari	Effects of inbreeding on lamb survival in a flock of Muzaffarnagari sheep	Survivability up to 3 months	Offspring survival	Reproduction/survival	Direct	%	up	4628		90.75	NA	-0.31	0.15	-0.341598	NA	-0.31	-0.341598	NA	<0.05	NA	NA	Fped	1.6	2.8	0
Sheep	Muzaffarnagari	Muzaffarnagari	India	Mandal et al.	Asian-Aust. J. Anim. Sci.	2004	Mandal_2004	Mandal_2004_Muzaffarnagari	Effects of inbreeding on lamb survival in a flock of Muzaffarnagari sheep	Survivability up to 6 months	Offspring survival	Reproduction/survival	Direct	%	up	4628		87.39	NA	-0.33	0.17	-0.377618	NA	-0.33	-0.377618	NA	<0.05	NA	NA	Fped	1.6	2.8	0
Sheep	Muzaffarnagari	Muzaffarnagari	India	Mandal et al.	Asian-Aust. J. Anim. Sci.	2004	Mandal_2004	Mandal_2004_Muzaffarnagari	Effects of inbreeding on lamb survival in a flock of Muzaffarnagari sheep	Survivability up to 7 days	Offspring survival	Reproduction/survival	Direct	%	up	4628		94.8	NA	-0.15	0.1	-0.158228	NA	-0.15	-0.158228	NA	>0.05	NA	NA	Fped	1.6	2.8	0
Sheep	Muzaffarnagari	Muzaffarnagari	India	Mandal et al.	Asian-Aust. J. Anim. Sci.	2004	Mandal_2004	Mandal_2004_Muzaffarnagari	Effects of inbreeding on lamb survival in a flock of Muzaffarnagari sheep	Survivability up to 9 months	Offspring survival	Reproduction/survival	Direct	%	up	4628		86.19	NA	-0.44	0.18	-0.5105	NA	-0.44	-0.5105	NA	<0.01	NA	NA	Fped	1.6	2.8	0
Sheep	Muzaffarnagari	Muzaffarnagari	India	Mandal et al.	Asian-Aust. J. Anim. Sci.	2005	Mandal_2005	Mandal_2005_Muzaffarnagari	Studies on inbreeding and its effects on growth and fleece traits of Muzaffarnagari sheep	Fleece weight at 12 months	Fleece production (maternal)	Production	Maternal	kg	up	2071	NA	0.517	NA	-0.001	0.002	-0.193424	NA	-0.001	-0.193424	NA	>0.05	NA	NA	Fped	0.9	1.99	0
Sheep	Muzaffarnagari	Muzaffarnagari	India	Mandal et al.	Asian-Aust. J. Anim. Sci.	2005	Mandal_2005	Mandal_2005_Muzaffarnagari	Studies on inbreeding and its effects on growth and fleece traits of Muzaffarnagari sheep	Weight at 12 months	Weight (maternal)	Weight/growth	Maternal	kg	up	2156	NA	30.12	NA	-0.029	0.056	-0.0962815	NA	-0.029	-0.0962815	NA	>0.05	NA	NA	Fped	0.9	1.99	0
Sheep	Muzaffarnagari	Muzaffarnagari	India	Mandal et al.	Asian-Aust. J. Anim. Sci.	2005	Mandal_2005	Mandal_2005_Muzaffarnagari	Studies on inbreeding and its effects on growth and fleece traits of Muzaffarnagari sheep	Weight at 9 months	Weight (maternal)	Weight/growth	Maternal	kg	up	2570	NA	26.86	NA	-0.092	0.048	-0.342517	NA	-0.092	-0.342517	NA	>0.05	NA	NA	Fped	0.9	1.99	0
Sheep	Muzaffarnagari	Muzaffarnagari	India	Mandal et al.	Asian-Aust. J. Anim. Sci.	2005	Mandal_2005	Mandal_2005_Muzaffarnagari	Studies on inbreeding and its effects on growth and fleece traits of Muzaffarnagari sheep	Fleece weight at 6 months	Fleece production (maternal)	Production	Maternal	kg	up	2961	NA	0.527	NA	-0.001	0.002	-0.189753	NA	-0.001	-0.189753	NA	>0.05	NA	NA	Fped	0.9	1.99	0
Sheep	Muzaffarnagari	Muzaffarnagari	India	Mandal et al.	Asian-Aust. J. Anim. Sci.	2005	Mandal_2005	Mandal_2005_Muzaffarnagari	Studies on inbreeding and its effects on growth and fleece traits of Muzaffarnagari sheep	Weight at 6 months	Weight (maternal)	Weight/growth	Maternal	kg	up	3226	NA	23.36	NA	-0.004	0.046	-0.0171233	NA	-0.004	-0.0171233	NA	>0.05	NA	NA	Fped	0.9	1.99	0
Sheep	Muzaffarnagari	Muzaffarnagari	India	Mandal et al.	Asian-Aust. J. Anim. Sci.	2005	Mandal_2005	Mandal_2005_Muzaffarnagari	Studies on inbreeding and its effects on growth and fleece traits of Muzaffarnagari sheep	Weight at 3 months	Weight (maternal)	Weight/growth	Maternal	kg	up	3917	NA	14.51	NA	-0.029	0.032	-0.199862	NA	-0.029	-0.199862	NA	>0.05	NA	NA	Fped	0.9	1.99	0
Sheep	Muzaffarnagari	Muzaffarnagari	India	Mandal et al.	Asian-Aust. J. Anim. Sci.	2005	Mandal_2005	Mandal_2005_Muzaffarnagari	Studies on inbreeding and its effects on growth and fleece traits of Muzaffarnagari sheep	Birth weight	Birth weight (maternal)	Weight/growth	Maternal	kg	up	4368	NA	3.21	NA	0.005	0.005	0.155763	NA	0.005	0.155763	NA	>0.05	NA	NA	Fped	0.9	1.99	0
Sheep	Muzaffarnagari	Muzaffarnagari	India	Mandal et al.	Asian-Aust. J. Anim. Sci.	2005	Mandal_2005	Mandal_2005_Muzaffarnagari	Studies on inbreeding and its effects on growth and fleece traits of Muzaffarnagari sheep	Fleece weight at 12 months	Fleece production	Production	Direct	kg	up	2071		0.517	NA	-0.002	0.001	-0.386847	NA	-0.002	-0.386847	NA	>0.05	NA	NA	Fped	1.64	2.9	0
Sheep	Muzaffarnagari	Muzaffarnagari	India	Mandal et al.	Asian-Aust. J. Anim. Sci.	2005	Mandal_2005	Mandal_2005_Muzaffarnagari	Studies on inbreeding and its effects on growth and fleece traits of Muzaffarnagari sheep	Weight at 12 months	Weight	Weight/growth	Direct	kg	up	2156		30.12	NA	-0.112	0.04	-0.371846	NA	-0.112	-0.371846	NA	<0.01	NA	NA	Fped	1.64	2.9	0
Sheep	Muzaffarnagari	Muzaffarnagari	India	Mandal et al.	Asian-Aust. J. Anim. Sci.	2005	Mandal_2005	Mandal_2005_Muzaffarnagari	Studies on inbreeding and its effects on growth and fleece traits of Muzaffarnagari sheep	Weight at 9 months	Weight	Weight/growth	Direct	kg	up	2570		26.86	NA	-0.129	0.034	-0.480268	NA	-0.129	-0.480268	NA	<0.01	NA	NA	Fped	1.64	2.9	0
Sheep	Muzaffarnagari	Muzaffarnagari	India	Mandal et al.	Asian-Aust. J. Anim. Sci.	2005	Mandal_2005	Mandal_2005_Muzaffarnagari	Studies on inbreeding and its effects on growth and fleece traits of Muzaffarnagari sheep	Fleece weight at 6 months	Fleece production	Production	Direct	kg	up	2961		0.527	NA	-0.001	0.001	-0.189753	NA	-0.001	-0.189753	NA	>0.05	NA	NA	Fped	1.64	2.9	0
Sheep	Muzaffarnagari	Muzaffarnagari	India	Mandal et al.	Asian-Aust. J. Anim. Sci.	2005	Mandal_2005	Mandal_2005_Muzaffarnagari	Studies on inbreeding and its effects on growth and fleece traits of Muzaffarnagari sheep	Weight at 6 months	Weight	Weight/growth	Direct	kg	up	3226		23.36	NA	-0.075	0.032	-0.321062	NA	-0.075	-0.321062	NA	<0.01	NA	NA	Fped	1.64	2.9	0
Sheep	Muzaffarnagari	Muzaffarnagari	India	Mandal et al.	Asian-Aust. J. Anim. Sci.	2005	Mandal_2005	Mandal_2005_Muzaffarnagari	Studies on inbreeding and its effects on growth and fleece traits of Muzaffarnagari sheep	Weight at 3 months	Weight	Weight/growth	Direct	kg	up	3917		14.51	NA	-0.048	0.021	-0.330806	NA	-0.048	-0.330806	NA	<0.01	NA	NA	Fped	1.64	2.9	0
Sheep	Muzaffarnagari	Muzaffarnagari	India	Mandal et al.	Asian-Aust. J. Anim. Sci.	2005	Mandal_2005	Mandal_2005_Muzaffarnagari	Studies on inbreeding and its effects on growth and fleece traits of Muzaffarnagari sheep	Birth weight	Birth weight	Weight/growth	Direct	kg	up	4368		3.21	NA	-0.01	0.003	-0.311526	NA	-0.01	-0.311526	NA	<0.01	NA	NA	Fped	1.64	2.9	0
Sheep	Oxford Down	Oxford Down	Denmark	Norberg and Sorensen	J. Anim. Sci.	2007	Norberg_2007	Norberg_2007_Oxford Down	Inbreeding trend and inbreeding depression in the Danish populations of Texel, Shropshire, and Oxford Down	Litter size	Litter size	Reproduction/survival	Direct	n	up	15394	NA	1.8	NA	-0.003	0.0011	-0.166667	NA	-0.003	-0.166667	NA	<0.05	NA	PCI>0.9 for 5 generations	Fped	NA	NA	0
Sheep	Oxford Down	Oxford Down	Denmark	Norberg and Sorensen	J. Anim. Sci.	2007	Norberg_2007	Norberg_2007_Oxford Down	Inbreeding trend and inbreeding depression in the Danish populations of Texel, Shropshire, and Oxford Down	Litter size	Litter size (maternal)	Reproduction/survival	Maternal	n	up	15394	NA	1.8	NA	-0.0035	0.0015	-0.194444	NA	-0.0035	-0.194444	NA	<0.05	NA	PCI>0.9 for 5 generations	Fped	NA	NA	0
Sheep	Texel	Texel	Denmark	Norberg and Sorensen	J. Anim. Sci.	2007	Norberg_2007	Norberg_2007_Texel	Inbreeding trend and inbreeding depression in the Danish populations of Texel, Shropshire, and Oxford Down	Litter size	Litter size (maternal)	Reproduction/survival	Maternal	n	up	32858	NA	1.6	NA	-0.0023	0.0009	-0.14375	NA	-0.0023	-0.14375	NA	<0.05	NA	PCI>0.9 for 5 generations	Fped	NA	NA	0
Sheep	Oxford Down	Oxford Down	Denmark	Norberg and Sorensen	J. Anim. Sci.	2007	Norberg_2007	Norberg_2007_Oxford Down	Inbreeding trend and inbreeding depression in the Danish populations of Texel, Shropshire, and Oxford Down	Average daily gain until 2 months	Growth	Weight/growth	Direct	g/day	up	19170		334	NA	-0.71	0.12	-0.212575	NA	-0.71	-0.212575	NA	<0.05	NA	PCI>0.9 for 5 generations	Fped	NA	NA	0
Sheep	Oxford Down	Oxford Down	Denmark	Norberg and Sorensen	J. Anim. Sci.	2007	Norberg_2007	Norberg_2007_Oxford Down	Inbreeding trend and inbreeding depression in the Danish populations of Texel, Shropshire, and Oxford Down	Birth weight	Birth weight	Weight/growth	Direct	kg	up	23975		4.4	NA	-0.0088	0.0013	-0.2	NA	-0.0088	-0.2	NA	<0.05	NA	PCI>0.9 for 5 generations	Fped	NA	NA	0
Sheep	Oxford Down	Oxford Down	Denmark	Norberg and Sorensen	J. Anim. Sci.	2007	Norberg_2007	Norberg_2007_Oxford Down	Inbreeding trend and inbreeding depression in the Danish populations of Texel, Shropshire, and Oxford Down	Birth weight	Birth weight (maternal)	Weight/growth	Maternal	kg	up	23975		4.4	NA	-0.0053	0.0018	-0.120455	NA	-0.0053	-0.120455	NA	<0.05	NA	PCI>0.9 for 5 generations	Fped	NA	NA	0
Sheep	Shropshire	Shropshire	Denmark	Norberg and Sorensen	J. Anim. Sci.	2007	Norberg_2007	Norberg_2007_Shropshire	Inbreeding trend and inbreeding depression in the Danish populations of Texel, Shropshire, and Oxford Down	Litter size	Litter size	Reproduction/survival	Direct	n	up	24588		1.5	NA	-0.0019	0.0007	-0.126667	NA	-0.0019	-0.126667	NA	<0.05	NA	PCI>0.9 for 5 generations	Fped	NA	NA	0
Sheep	Shropshire	Shropshire	Denmark	Norberg and Sorensen	J. Anim. Sci.	2007	Norberg_2007	Norberg_2007_Shropshire	Inbreeding trend and inbreeding depression in the Danish populations of Texel, Shropshire, and Oxford Down	Average daily gain until 2 months	Growth	Weight/growth	Direct	g/day	up	24839		281	NA	-0.56	0.09	-0.199288	NA	-0.56	-0.199288	NA	<0.05	NA	PCI>0.9 for 5 generations	Fped	NA	NA	0
Sheep	Shropshire	Shropshire	Denmark	Norberg and Sorensen	J. Anim. Sci.	2007	Norberg_2007	Norberg_2007_Shropshire	Inbreeding trend and inbreeding depression in the Danish populations of Texel, Shropshire, and Oxford Down	Average daily gain until 2 months	Growth (maternal)	Weight/growth	Maternal	g/day	up	24839		281	NA	-0.54	0.11	-0.192171	NA	-0.54	-0.192171	NA	<0.05	NA	PCI>0.9 for 5 generations	Fped	NA	NA	0
Sheep	Texel	Texel	Denmark	Norberg and Sorensen	J. Anim. Sci.	2007	Norberg_2007	Norberg_2007_Texel	Inbreeding trend and inbreeding depression in the Danish populations of Texel, Shropshire, and Oxford Down	Litter size	Litter size	Reproduction/survival	Direct	n	up	32858		1.6	NA	-0.0032	0.0007	-0.2	NA	-0.0032	-0.2	NA	<0.05	NA	PCI>0.9 for 5 generations	Fped	NA	NA	0
Sheep	Shropshire	Shropshire	Denmark	Norberg and Sorensen	J. Anim. Sci.	2007	Norberg_2007	Norberg_2007_Shropshire	Inbreeding trend and inbreeding depression in the Danish populations of Texel, Shropshire, and Oxford Down	Birth weight	Birth weight	Weight/growth	Direct	kg	up	33356		4.2	NA	-0.0082	0.0009	-0.195238	NA	-0.0082	-0.195238	NA	<0.05	NA	PCI>0.9 for 5 generations	Fped	NA	NA	0
Sheep	Shropshire	Shropshire	Denmark	Norberg and Sorensen	J. Anim. Sci.	2007	Norberg_2007	Norberg_2007_Shropshire	Inbreeding trend and inbreeding depression in the Danish populations of Texel, Shropshire, and Oxford Down	Birth weight	Birth weight (maternal)	Weight/growth	Maternal	kg	up	33356		4.2	NA	-0.0065	0.0013	-0.154762	NA	-0.0065	-0.154762	NA	<0.05	NA	PCI>0.9 for 5 generations	Fped	NA	NA	0
Sheep	Texel	Texel	Denmark	Norberg and Sorensen	J. Anim. Sci.	2007	Norberg_2007	Norberg_2007_Texel	Inbreeding trend and inbreeding depression in the Danish populations of Texel, Shropshire, and Oxford Down	Average daily gain until 2 months	Growth	Weight/growth	Direct	g/day	up	37289		319	NA	-0.62	0.09	-0.194357	NA	-0.62	-0.194357	NA	<0.05	NA	PCI>0.9 for 5 generations	Fped	NA	NA	0
Sheep	Texel	Texel	Denmark	Norberg and Sorensen	J. Anim. Sci.	2007	Norberg_2007	Norberg_2007_Texel	Inbreeding trend and inbreeding depression in the Danish populations of Texel, Shropshire, and Oxford Down	Average daily gain until 2 months	Growth (maternal)	Weight/growth	Maternal	g/day	up	37289		319	NA	-1.06	0.27	-0.332288	NA	-1.06	-0.332288	NA	<0.05	NA	PCI>0.9 for 5 generations	Fped	NA	NA	0
Sheep	Texel	Texel	Denmark	Norberg and Sorensen	J. Anim. Sci.	2007	Norberg_2007	Norberg_2007_Texel	Inbreeding trend and inbreeding depression in the Danish populations of Texel, Shropshire, and Oxford Down	Birth weight	Birth weight	Weight/growth	Direct	kg	up	45938		4.6	NA	-0.011	0.0009	-0.23913	NA	-0.011	-0.23913	NA	<0.05	NA	PCI>0.9 for 5 generations	Fped	NA	NA	0
Sheep	Texel	Texel	Denmark	Norberg and Sorensen	J. Anim. Sci.	2007	Norberg_2007	Norberg_2007_Texel	Inbreeding trend and inbreeding depression in the Danish populations of Texel, Shropshire, and Oxford Down	Birth weight	Birth weight (maternal)	Weight/growth	Maternal	kg	up	45938		4.6	NA	-0.014	0.0034	-0.304348	NA	-0.014	-0.304348	NA	<0.05	NA	PCI>0.9 for 5 generations	Fped	NA	NA	0
Sheep	Ripollesa	Ripollesa	Spain	Casellas et al.	J. Anim. Sci.	2009	Casellas_2009	Casellas_2009_Ripollesa	Analysis of founder-specific inbreeding depression on birth weight in Ripollesa lambs	Birth weight	Birth weight	Weight/growth	Direct	kg	up	2459		3.29	0.99	-0.01364	NA	-0.41459	-1.37778	-0.01364	-0.41459	-1.37778	NA	NA	pedigree with 3079 animals	Fped	NA	NA	1
Sheep	Malpura	Malpura	India	Arora et al.	Indian Vet. J.	2009	Arora_2009	Arora_2009_Malpura	Effect of inbreeding on lamb growth in a closed flock of Malpura sheep	Birth weight	Birth weight	Weight/growth	Direct	kg	up	2793		NA	NA	-0.004	NA	-0.13	NA	-0.004	-0.13	NA	>0.05	NA	NA	Fped	0.66	NA	0
Sheep	Malpura	Malpura	India	Arora et al.	Indian Vet. J.	2009	Arora_2009	Arora_2009_Malpura	Effect of inbreeding on lamb growth in a closed flock of Malpura sheep	Weaning weight	Weight	Weight/growth	Direct	kg	up	2793		NA	NA	-0.054	NA	-0.39	NA	-0.054	-0.39	NA	>0.05	NA	NA	Fped	0.66	NA	0
Sheep	Malpura	Malpura	India	Arora et al.	Indian Vet. J.	2009	Arora_2009	Arora_2009_Malpura	Effect of inbreeding on lamb growth in a closed flock of Malpura sheep	Weight at 6 months	Weight	Weight/growth	Direct	kg	up	2793		NA	NA	-0.068	NA	-0.32	NA	-0.068	-0.32	NA	>0.05	NA	NA	Fped	0.66	NA	0
Sheep	Elsenburg Dormer	Elsenburg Dormer	South Africa	vanWyk et al.	Livest. Sci.	2009	vanWyk_2009	vanWyk_2009_Elsenburg Dormer	Case study: The effect of inbreeding on the production and reproduction traits in the Elsenburg Dormer Sheepstud	Number of lambs born	Litter size	Reproduction/survival	Direct	n	up	7504		1.49	0.55	0.0022	0.0026	0.147651	0.4	0.0022	0.147651	0.4	>0.05	0.06	pedigree of 11954 animals	Fped	16	6	0
Sheep	Elsenburg Dormer	Elsenburg Dormer	South Africa	vanWyk et al.	Livest. Sci.	2009	vanWyk_2009	vanWyk_2009_Elsenburg Dormer	Case study: The effect of inbreeding on the production and reproduction traits in the Elsenburg Dormer Sheepstud	Number of lams weaned	Litter size at later stage	Reproduction/survival	Direct	n	up	7504		1.22	0.63	-0.0234	0.2924	-1.91803	-3.71429	-0.0234	-1.91803	-3.71429	>0.05	0.02	pedigree of 11954 animals	Fped	16	6	0
Sheep	Elsenburg Dormer	Elsenburg Dormer	South Africa	vanWyk et al.	Livest. Sci.	2009	vanWyk_2009	vanWyk_2009_Elsenburg Dormer	Case study: The effect of inbreeding on the production and reproduction traits in the Elsenburg Dormer Sheepstud	Total weight of lambs weaned	Litter weight at weaning	Production	Direct	kg	up	7504		35.81	17.15	-0.066	0.0557	-0.184306	-0.38484	-0.066	-0.184306	-0.38484	>0.05	0.04	pedigree of 11954 animals	Fped	16	6	0
Sheep	Elsenburg Dormer	Elsenburg Dormer	South Africa	vanWyk et al.	Livest. Sci.	2009	vanWyk_2009	vanWyk_2009_Elsenburg Dormer	Case study: The effect of inbreeding on the production and reproduction traits in the Elsenburg Dormer Sheepstud	Number of lambs born	Litter size (maternal)	Reproduction/survival	Maternal	n	up	7504		1.49	0.55	-0.0004	0.0022	-0.0268456	-0.0727273	-0.0004	-0.0268456	-0.0727273	>0.05	0.06	pedigree of 11954 animals	Fped	16	6	0
Sheep	Elsenburg Dormer	Elsenburg Dormer	South Africa	vanWyk et al.	Livest. Sci.	2009	vanWyk_2009	vanWyk_2009_Elsenburg Dormer	Case study: The effect of inbreeding on the production and reproduction traits in the Elsenburg Dormer Sheepstud	Number of lams weaned	Litter size at later stage (maternal)	Reproduction/survival	Maternal	n	up	7504		1.22	0.63	-0.0015	0.2533	-0.122951	-0.238095	-0.0015	-0.122951	-0.238095	>0.05	0.02	pedigree of 11954 animals	Fped	16	6	0
Sheep	Elsenburg Dormer	Elsenburg Dormer	South Africa	vanWyk et al.	Livest. Sci.	2009	vanWyk_2009	vanWyk_2009_Elsenburg Dormer	Case study: The effect of inbreeding on the production and reproduction traits in the Elsenburg Dormer Sheepstud	Total weight of lambs weaned	Litter weight at weaning (maternal)	Production	Maternal	kg	up	7504		35.81	17.15	-0.0064	0.0613	-0.0178721	-0.0373178	-0.0064	-0.0178721	-0.0373178	>0.05	0.04	pedigree of 11954 animals	Fped	16	6	0
Sheep	Elsenburg Dormer	Elsenburg Dormer	South Africa	vanWyk et al.	Livest. Sci.	2009	vanWyk_2009	vanWyk_2009_Elsenburg Dormer	Case study: The effect of inbreeding on the production and reproduction traits in the Elsenburg Dormer Sheepstud	Weaning weight	Weight	Weight/growth	Direct	kg	up	9205		29.12	6.36	-0.0926	0.0204	-0.317995	-1.45597	-0.0926	-0.317995	-1.45597	<0.01	0.09	pedigree of 11954 animals	Fped	16	6	0
Sheep	Elsenburg Dormer	Elsenburg Dormer	South Africa	vanWyk et al.	Livest. Sci.	2009	vanWyk_2009	vanWyk_2009_Elsenburg Dormer	Case study: The effect of inbreeding on the production and reproduction traits in the Elsenburg Dormer Sheepstud	Weaning weight	Weight (maternal)	Weight/growth	Maternal	kg	up	9205		29.12	6.36	-0.0412	0.0234	-0.141484	-0.647799	-0.0412	-0.141484	-0.647799	<0.05	0.09	pedigree of 11954 animals	Fped	16	6	0
Sheep	Elsenburg Dormer	Elsenburg Dormer	South Africa	vanWyk et al.	Livest. Sci.	2009	vanWyk_2009	vanWyk_2009_Elsenburg Dormer	Case study: The effect of inbreeding on the production and reproduction traits in the Elsenburg Dormer Sheepstud	Birth weight	Birth weight	Weight/growth	Direct	kg	up	11721		3.89	0.85	-0.0064	0.0026	-0.164524	-0.752941	-0.0064	-0.164524	-0.752941	<0.01	0.13	pedigree of 11954 animals	Fped	16	6	0
Sheep	Elsenburg Dormer	Elsenburg Dormer	South Africa	vanWyk et al.	Livest. Sci.	2009	vanWyk_2009	vanWyk_2009_Elsenburg Dormer	Case study: The effect of inbreeding on the production and reproduction traits in the Elsenburg Dormer Sheepstud	Birth weight	Birth weight (maternal)	Weight/growth	Maternal	kg	up	11721		3.89	0.85	-0.0062	0.0035	-0.159383	-0.729412	-0.0062	-0.159383	-0.729412	>0.05	0.13	pedigree of 11954 animals	Fped	16	6	0
Sheep	Various Sheepbreeds	Multiple breeds/lines (derived from Suffolk, Texel, Ile de France, Wielkopolska, Polish Merino)	Poland	Barczak et al.	J. Anim. Feed Sci.	2009	Barczak_2009	Barczak_2009_Various Sheepbreeds	Inbreeding and inbreeding depression on body weight in sheep	Weight at 4 weeks	Weight	Weight/growth	Direct	g	up	29505		12331	2562	-11.6	7.3	-0.0940719	-0.452771	-11.6	-0.0940719	-0.452771	NA	NA	Cassell's coefficient was 6%	Fped	0.3	0.18	0
Sheep	Various Sheepbreeds	Multiple breeds/lines (derived from Suffolk, Texel, Ile de France, Wielkopolska, Polish Merino)	Poland	Barczak et al.	J. Anim. Feed Sci.	2009	Barczak_2009	Barczak_2009_Various Sheepbreeds	Inbreeding and inbreeding depression on body weight in sheep	Birth weight	Birth weight	Weight/growth	Direct	g	up	31709		4383	872	-9.5	2.3	-0.216747	-1.08945	-9.5	-0.216747	-1.08945	NA	NA	Cassell's coefficient was 6%	Fped	0.3	0.18	0
Sheep	Santa Ines	Santa Ines	Brazil	Pedrosa et al.	Small Rumin. Res.	2010	Pedrosa_2010	Pedrosa_2010_Santa Ines	Population structure and inbreeding effects on growth traits of Santa Inês Sheepin Brazil	Weight at 180 days	Weight	Weight/growth	Direct	kg	up	2490		30.41	10	-0.0927273	NA	-0.304924	-0.927273	-0.0927273	-0.304924	-0.927273	NA	NA	mean CGE of 2.26	Fped	1.6	NA	0
Sheep	Santa Ines	Santa Ines	Brazil	Pedrosa et al.	Small Rumin. Res.	2010	Pedrosa_2010	Pedrosa_2010_Santa Ines	Population structure and inbreeding effects on growth traits of Santa Inês Sheepin Brazil	Weight at 60 days	Weight	Weight/growth	Direct	kg	up	3315		13.26	4.57	-0.0236364	NA	-0.178253	-0.517207	-0.0236364	-0.178253	-0.517207	NA	NA	mean CGE of 2.26	Fped	1.6	NA	0
Sheep	Bharat Merino	Bharat Merino	India	Gowane et al.	Indian Vet. J.	2010	Gowane_2010	Gowane_2010_Bharat Merino	Effect of inbreeding on lamb growth traits in a closed flock of Bharat Merino sheep	Weight at 6 months	Weight	Weight/growth	Direct	kg	up	4412		19.78	8.635	0.16	0.044	0.808898	1.85292	0.16	0.808898	1.85292	<0.01	NA	NA	Fped	2.62	NA	0
Sheep	Bharat Merino	Bharat Merino	India	Gowane et al.	Indian Vet. J.	2010	Gowane_2010	Gowane_2010_Bharat Merino	Effect of inbreeding on lamb growth traits in a closed flock of Bharat Merino sheep	Weaning weight	Weight	Weight/growth	Direct	kg	up	4662		14.36	5.462	0	0.026	0	0	0	0	0	>0.05	NA	NA	Fped	2.62	NA	0
Sheep	Bharat Merino	Bharat Merino	India	Gowane et al.	Indian Vet. J.	2010	Gowane_2010	Gowane_2010_Bharat Merino	Effect of inbreeding on lamb growth traits in a closed flock of Bharat Merino sheep	Birth weight	Birth weight	Weight/growth	Direct	kg	up	5032		3.32	0.709	-0.016	0.004	-0.481928	-2.2567	-0.016	-0.481928	-2.2567	<0.01	NA	NA	Fped	2.62	NA	0
Sheep	Santa Ines	Santa Ines	Brazil	Pedrosa et al.	Small Rumin. Res.	2010	Pedrosa_2010	Pedrosa_2010_Santa Ines	Population structure and inbreeding effects on growth traits of Santa Inês Sheepin Brazil	Birth weight	Birth weight	Weight/growth	Direct	kg	up	6285		3.64	0.81	-0.00154545	NA	-0.0424575	-0.190797	-0.00154545	-0.0424575	-0.190797	NA	NA	mean CGE of 2.26	Fped	1.6	NA	0
Sheep	Moghani	Moghani	Iran	Hossein-Zadeh	Arch. Anim. Breed.	2012	Hossein-Zadeh_2012	Hossein-Zadeh_2012_Moghani	Inbreeding effects on body weight traits of Iranian Moghani sheep	Weight at yearling	Weight	Weight/growth	Direct	kg	up	462		39.84	7.41	-0.159	0.095	-0.399096	-2.14575	-0.159	-0.399096	-2.14575	<0.01	NA	pedigree of 8494 animals	Fped	NA	NA	0
Sheep	Moghani	Moghani	Iran	Hossein-Zadeh	Arch. Anim. Breed.	2012	Hossein-Zadeh_2012	Hossein-Zadeh_2012_Moghani	Inbreeding effects on body weight traits of Iranian Moghani sheep	Weight at 9 months	Weight	Weight/growth	Direct	kg	up	902		36.41	5.26	-0.045	0.059	-0.123592	-0.855513	-0.045	-0.123592	-0.855513	>0.05	NA	pedigree of 8494 animals	Fped	NA	NA	0
Sheep	Moghani	Moghani	Iran	Hossein-Zadeh	Arch. Anim. Breed.	2012	Hossein-Zadeh_2012	Hossein-Zadeh_2012_Moghani	Inbreeding effects on body weight traits of Iranian Moghani sheep	Weight at 6 months	Weight	Weight/growth	Direct	kg	up	1235		32.28	5.24	-0.079	0.05	-0.244734	-1.50763	-0.079	-0.244734	-1.50763	>0.05	NA	pedigree of 8494 animals	Fped	NA	NA	0
Sheep	Moghani	Moghani	Iran	Hossein-Zadeh	Arch. Anim. Breed.	2012	Hossein-Zadeh_2012	Hossein-Zadeh_2012_Moghani	Inbreeding effects on body weight traits of Iranian Moghani sheep	Birth weight	Birth weight	Weight/growth	Direct	kg	up	1603		4.36	0.7	-0.009	0.005	-0.206422	-1.28571	-0.009	-0.206422	-1.28571	<0.01	NA	pedigree of 8494 animals	Fped	NA	NA	0
Sheep	Moghani	Moghani	Iran	Hossein-Zadeh	Arch. Anim. Breed.	2012	Hossein-Zadeh_2012	Hossein-Zadeh_2012_Moghani	Inbreeding effects on body weight traits of Iranian Moghani sheep	Weight at 3 months	Weight	Weight/growth	Direct	kg	up	1641		22.09	4.44	0.057	0.04	0.258035	1.28378	0.057	0.258035	1.28378	>0.05	NA	pedigree of 8494 animals	Fped	NA	NA	0
Sheep	Moghani	Moghani	Iran	Dorostkar et al.	J. Agr. Sci. Tech.	2012	Dorostkar_2012	Dorostkar_2012_Moghani	Inbreeding and Inbreeding Depression in Iranian Moghani SheepBreed	Weight at 12 months	Weight	Weight/growth	Direct	kg	up	1843		38.86	6.09	-0.042	0.05	-0.10808	-0.689655	-0.042	-0.10808	-0.689655	>0.05	NA	mean PCI for 5 generations was 0.31	Fped	0.9	NA	0
Sheep	Moghani	Moghani	Iran	Dorostkar et al.	J. Agr. Sci. Tech.	2012	Dorostkar_2012	Dorostkar_2012_Moghani	Inbreeding and Inbreeding Depression in Iranian Moghani SheepBreed	Weight at 9 months	Weight	Weight/growth	Direct	kg	up	2235		37.53	5.6	-0.019	0.035	-0.0506262	-0.339286	-0.019	-0.0506262	-0.339286	>0.05	NA	mean PCI for 5 generations was 0.31	Fped	0.8	NA	0
Sheep	Moghani	Moghani	Iran	Dorostkar et al.	J. Agr. Sci. Tech.	2012	Dorostkar_2012	Dorostkar_2012_Moghani	Inbreeding and Inbreeding Depression in Iranian Moghani SheepBreed	Weight at 6 months	Weight	Weight/growth	Direct	kg	up	4252		34.63	6.31	-0.026	0.044	-0.0750794	-0.412044	-0.026	-0.0750794	-0.412044	>0.05	NA	mean PCI for 5 generations was 0.31	Fped	0.7	NA	0
Sheep	Moghani	Moghani	Iran	Dorostkar et al.	J. Agr. Sci. Tech.	2012	Dorostkar_2012	Dorostkar_2012_Moghani	Inbreeding and Inbreeding Depression in Iranian Moghani SheepBreed	Weight at 3 months	Weight	Weight/growth	Direct	kg	up	5071		22.46	5.05	-0.291	0.003	-1.29564	-5.76238	-0.291	-1.29564	-5.76238	<0.05	NA	mean PCI for 5 generations was 0.31	Fped	0.6	NA	0
Sheep	Moghani	Moghani	Iran	Dorostkar et al.	J. Agr. Sci. Tech.	2012	Dorostkar_2012	Dorostkar_2012_Moghani	Inbreeding and Inbreeding Depression in Iranian Moghani SheepBreed	Birth weight	Birth weight	Weight/growth	Direct	kg	up	5329		4.58	0.78	-0.007	0.004	-0.152838	-0.897436	-0.007	-0.152838	-0.897436	>0.05	NA	mean PCI for 5 generations was 0.31	Fped	0.5	NA	0
Sheep	Bharat Merino	Bharat Merino	India	Gowane et al.	Small Rumin. Res.	2013	Gowane_2013	Gowane_2013_Bharat Merino	Population structure and effect of inbreeding on lamb growthin Bharat Merino sheep	Birth weight	Birth weight	Weight/growth	Direct	kg	up	3982		3.13	0.67	0.0191	NA	0.610224	2.85075	0.0191	0.610224	2.85075	<0.05	0.27	mean CGE of around 5	Fped	NA	NA	0
Sheep	Iran-Black	Iran-Black	Iran	Mokhtari et al.	Small Rumin. Res.	2014	Mokhtari_2014	Mokhtari_2014_Iran-Black	Pedigree analysis of Iran-Black Sheepand inbreeding effectson growth and reproduction traits	Total litter weight at weaning	Litter weight at weaning (maternal)	Production	Maternal	kg	up	3371	675	29.9	10.77	-0.130075	NA	-0.435034	-1.20775	-0.130075	-0.435034	-1.20775	<0.01	NA	mean CGE of 3.69	Fped	8.1	NA	0
Sheep	Iran-Black	Iran-Black	Iran	Mokhtari et al.	Small Rumin. Res.	2014	Mokhtari_2014	Mokhtari_2014_Iran-Black	Pedigree analysis of Iran-Black Sheepand inbreeding effectson growth and reproduction traits	Litter size	Litter size (maternal)	Reproduction/survival	Maternal	n	up	3974	789	1.56	0.63	0.308647	NA	19.785	48.9915	0.308647	19.785	48.9915	>0.05	NA	mean CGE of 3.69	Fped	8.1	NA	0
Sheep	Iran-Black	Iran-Black	Iran	Mokhtari et al.	Small Rumin. Res.	2014	Mokhtari_2014	Mokhtari_2014_Iran-Black	Pedigree analysis of Iran-Black Sheepand inbreeding effectson growth and reproduction traits	Litter size at weaning	Litter size at later stage (maternal)	Reproduction/survival	Maternal	n	up	3974	789	1.32	0.8	-0.00300752	NA	-0.227842	-0.37594	-0.00300752	-0.227842	-0.37594	>0.05	NA	mean CGE of 3.69	Fped	8.1	NA	0
Sheep	Iran-Black	Iran-Black	Iran	Mokhtari et al.	Small Rumin. Res.	2014	Mokhtari_2014	Mokhtari_2014_Iran-Black	Pedigree analysis of Iran-Black Sheepand inbreeding effectson growth and reproduction traits	Total litter weight at birth	Litter weight (maternal)	Production	Maternal	kg	up	3974	789	5.81	1.99	-0.0139098	NA	-0.239411	-0.698984	-0.0139098	-0.239411	-0.698984	<0.01	NA	mean CGE of 3.69	Fped	8.1	NA	0
Sheep	Iran-Black	Iran-Black	Iran	Mokhtari et al.	Small Rumin. Res.	2014	Mokhtari_2014	Mokhtari_2014_Iran-Black	Pedigree analysis of Iran-Black Sheepand inbreeding effectson growth and reproduction traits	Weaning weight	Weight (maternal)	Weight/growth	Maternal	kg	up	4191	1134	20.8	5.15	-0.0233083	NA	-0.112059	-0.452588	-0.0233083	-0.112059	-0.452588	<0.05	NA	mean CGE of 3.69	Fped	8.1	NA	0
Sheep	Iran-Black	Iran-Black	Iran	Mokhtari et al.	Small Rumin. Res.	2014	Mokhtari_2014	Mokhtari_2014_Iran-Black	Pedigree analysis of Iran-Black Sheepand inbreeding effectson growth and reproduction traits	Birth weight	Birth weight (maternal)	Weight/growth	Maternal	kg	up	4927	1186	3.64	0.84	-0.00639098	NA	-0.175576	-0.760831	-0.00639098	-0.175576	-0.760831	<0.01	NA	mean CGE of 3.69	Fped	8.1	NA	0
Sheep	Iran-Black	Iran-Black	Iran	Mokhtari et al.	Small Rumin. Res.	2014	Mokhtari_2014	Mokhtari_2014_Iran-Black	Pedigree analysis of Iran-Black Sheepand inbreeding effectson growth and reproduction traits	Total litter weight at weaning	Litter weight at weaning	Production	Direct	kg	up	3371		29.9	10.77	-0.00488722	NA	-0.0163452	-0.0453781	-0.00488722	-0.0163452	-0.0453781	>0.05	NA	mean CGE of 3.69	Fped	8.1	NA	0
Sheep	Iran-Black	Iran-Black	Iran	Mokhtari et al.	Small Rumin. Res.	2014	Mokhtari_2014	Mokhtari_2014_Iran-Black	Pedigree analysis of Iran-Black Sheepand inbreeding effectson growth and reproduction traits	Litter size	Litter size	Reproduction/survival	Direct	n	up	3974		1.56	0.63	-0.158271	NA	-10.1456	-25.1223	-0.158271	-10.1456	-25.1223	>0.05	NA	mean CGE of 3.69	Fped	8.1	NA	0
Sheep	Iran-Black	Iran-Black	Iran	Mokhtari et al.	Small Rumin. Res.	2014	Mokhtari_2014	Mokhtari_2014_Iran-Black	Pedigree analysis of Iran-Black Sheepand inbreeding effectson growth and reproduction traits	Litter size at weaning	Litter size at later stage	Reproduction/survival	Direct	n	up	3974		1.32	0.8	0.00112782	NA	0.0854409	0.140977	0.00112782	0.0854409	0.140977	>0.05	NA	mean CGE of 3.69	Fped	8.1	NA	0
Sheep	Iran-Black	Iran-Black	Iran	Mokhtari et al.	Small Rumin. Res.	2014	Mokhtari_2014	Mokhtari_2014_Iran-Black	Pedigree analysis of Iran-Black Sheepand inbreeding effectson growth and reproduction traits	Total litter weight at birth	Litter weight	Production	Direct	kg	up	3974		5.81	1.99	0.00075188	NA	0.0129411	0.0377829	0.00075188	0.0129411	0.0377829	>0.05	NA	mean CGE of 3.69	Fped	8.1	NA	0
Sheep	Iran-Black	Iran-Black	Iran	Mokhtari et al.	Small Rumin. Res.	2014	Mokhtari_2014	Mokhtari_2014_Iran-Black	Pedigree analysis of Iran-Black Sheepand inbreeding effectson growth and reproduction traits	Weaning weight	Weight	Weight/growth	Direct	kg	up	4191		20.8	5.15	-0.0139098	NA	-0.0668739	-0.270093	-0.0139098	-0.0668739	-0.270093	>0.05	NA	mean CGE of 3.69	Fped	8.1	NA	0
Sheep	Iran-Black	Iran-Black	Iran	Mokhtari et al.	Small Rumin. Res.	2014	Mokhtari_2014	Mokhtari_2014_Iran-Black	Pedigree analysis of Iran-Black Sheepand inbreeding effectson growth and reproduction traits	Birth weight	Birth weight	Weight/growth	Direct	kg	up	4927		3.64	0.84	-0.00263158	NA	-0.0722961	-0.313283	-0.00263158	-0.0722961	-0.313283	<0.05	NA	mean CGE of 3.69	Fped	8.1	NA	0
Sheep	Guilan	Guilan	Iran	Eteqadi et al.	Small Rumin. Res.	2014	Eteqadi_2014	Eteqadi_2014_Guilan	Population structure and inbreeding effects on body weighttraits of Guilan Sheepin Iran	Weight at 6 months	Weight	Weight/growth	Direct	kg	up	10141		20.69	4.53	0.020078	0.005968	0.097042	0.443223	0.020078	0.097042	0.443223	<0.01	NA	mean CGE of 0.513	Fped	NA	NA	0
Sheep	Guilan	Guilan	Iran	Eteqadi et al.	Small Rumin. Res.	2014	Eteqadi_2014	Eteqadi_2014_Guilan	Population structure and inbreeding effects on body weighttraits of Guilan Sheepin Iran	Weight at 3 months	Weight	Weight/growth	Direct	kg	up	13109		15.39	3.85	-0.028406	0.004831	-0.184574	-0.737818	-0.028406	-0.184574	-0.737818	<0.01	NA	mean CGE of 0.513	Fped	NA	NA	0
Sheep	Guilan	Guilan	Iran	Eteqadi et al.	Small Rumin. Res.	2014	Eteqadi_2014	Eteqadi_2014_Guilan	Population structure and inbreeding effects on body weighttraits of Guilan Sheepin Iran	Birth weight	Birth weight	Weight/growth	Direct	kg	up	14549		3.12	0.61	-0.005449	0.00066	-0.174647	-0.893279	-0.005449	-0.174647	-0.893279	<0.01	NA	mean CGE of 0.513	Fped	NA	NA	0
Sheep	Guilan	Guilan	Iran	Eteqadi et al.	Trop. Anim. Health Prod.	2015	Eteqadi_2015	Eteqadi_2015_Guilan	Inbreeding effects on reproductive traits in Iranian Guilan sheep	Litter size	Litter size	Reproduction/survival	Direct	n	up	14534	2021	1.05	0.23	3.5e-05	3.8e-06	0.00333333	0.0152174	3.5e-05	0.00333333	0.0152174	<0.01	NA	pedigree of 28944 animals	Fped	NA	NA	0
Sheep	Guilan	Guilan	Iran	Eteqadi et al.	Trop. Anim. Health Prod.	2015	Eteqadi_2015	Eteqadi_2015_Guilan	Inbreeding effects on reproductive traits in Iranian Guilan sheep	Number of lambs weaned per ewe lambing	Litter size at later stage	Reproduction/survival	Direct	n	up	14534	2021	0.81	0.46	-2.9e-05	7.7e-06	-0.00358025	-0.00630435	-2.9e-05	-0.00358025	-0.00630435	<0.01	NA	pedigree of 28944 animals	Fped	NA	NA	0
Sheep	Guilan	Guilan	Iran	Eteqadi et al.	Trop. Anim. Health Prod.	2015	Eteqadi_2015	Eteqadi_2015_Guilan	Inbreeding effects on reproductive traits in Iranian Guilan sheep	Total litter weight at birth per ewe lambing	Litter weight	Production	Direct	kg	up	14534	2021	3.28	0.81	-0.000254	1.3e-05	-0.0077439	-0.031358	-0.000254	-0.0077439	-0.031358	<0.01	NA	pedigree of 28944 animals	Fped	NA	NA	0
Sheep	Guilan	Guilan	Iran	Eteqadi et al.	Trop. Anim. Health Prod.	2015	Eteqadi_2015	Eteqadi_2015_Guilan	Inbreeding effects on reproductive traits in Iranian Guilan sheep	Total litter weight at weaning per ewe lambing	Litter weight at weaning	Production	Direct	kg	up	14534	2021	15.91	5.03	-0.00195	9.3e-05	-0.0122564	-0.0387674	-0.00195	-0.0122564	-0.0387674	<0.01	NA	pedigree of 28944 animals	Fped	NA	NA	0
Sheep	Guilan	Guilan	Iran	Eteqadi et al.	Trop. Anim. Health Prod.	2015	Eteqadi_2015	Eteqadi_2015_Guilan	Inbreeding effects on reproductive traits in Iranian Guilan sheep	Litter mean weight per lamb born	Weight	Weight/growth	Direct	kg	up	14534	2021	3.15	0.61	-0.000333	9e-06	-0.0105714	-0.0545902	-0.000333	-0.0105714	-0.0545902	<0.01	NA	pedigree of 28944 animals	Fped	NA	NA	0
Sheep	Guilan	Guilan	Iran	Eteqadi et al.	Trop. Anim. Health Prod.	2015	Eteqadi_2015	Eteqadi_2015_Guilan	Inbreeding effects on reproductive traits in Iranian Guilan sheep	Litter mean weight per lamb weaned	Weight	Weight/growth	Direct	kg	up	14534	2021	15.35	3.96	-0.00221	7.1e-05	-0.0143974	-0.0558081	-0.00221	-0.0143974	-0.0558081	<0.01	NA	pedigree of 28944 animals	Fped	NA	NA	0
Sheep	Olkuska	Olkuska	Poland	Drobik & Martyniuk	Small Rumin. Res.	2016	Drobik_2016	Drobik_2016_Olkuska	Inbreeding and its impact on the prolific Polish Olkuska Sheeppopulation	Birth weight	Birth weight (maternal)	Weight/growth	Maternal	kg	up	5925	860	3.55	0.895	-0.0075	NA	-0.211268	-0.837989	-0.0075	-0.211268	-0.837989	<0.01	NA	CGE >5	Fped	10.08	5.1	0
Sheep	Olkuska	Olkuska	Poland	Drobik & Martyniuk	Small Rumin. Res.	2016	Drobik_2016	Drobik_2016_Olkuska	Inbreeding and its impact on the prolific Polish Olkuska Sheeppopulation	Weaning weight (56days)	Weight (maternal)	Weight/growth	Maternal	kg	up	7456	860	15.984	2.959	-0.0236	NA	-0.147648	-0.797567	-0.0236	-0.147648	-0.797567	<0.01	NA	CGE >5	Fped	10.08	5.1	0
Sheep	Olkuska	Olkuska	Poland	Drobik & Martyniuk	Small Rumin. Res.	2016	Drobik_2016	Drobik_2016_Olkuska	Inbreeding and its impact on the prolific Polish Olkuska Sheeppopulation	Survival to 56days	Offspring survival (maternal)	Reproduction/survival	Maternal	0/1	up	9957	860	0.76	NA	-0.2693	NA	-35.4342	NA	-0.2693	-35.4342	NA	>0.05	NA	CGE >5	Fped	10.08	5.1	0
Sheep	Lori	Lori	Iran	Yeganehpur et al.	Rev. Colomb. Cienc. Pecu.	2016	Yeganehpur_2016	Yeganehpur_2016_Lori	Inbreeding depression on growth traits of Iranian Lori sheep	Weight at 9 months	Weight	Weight/growth	Direct	kg	up	4757		29.8	7.39	-0.0774	0.0113	-0.259732	-1.04736	-0.0774	-0.259732	-1.04736	<0.01	NA	7097 animals in pedigree	Fped	NA	NA	0
Sheep	Lori	Lori	Iran	Yeganehpur et al.	Rev. Colomb. Cienc. Pecu.	2016	Yeganehpur_2016	Yeganehpur_2016_Lori	Inbreeding depression on growth traits of Iranian Lori sheep	Weight at 6 months	Weight	Weight/growth	Direct	kg	up	5073		25.38	3.65	-0.0763	0.0132	-0.30063	-2.09041	-0.0763	-0.30063	-2.09041	<0.01	NA	7097 animals in pedigree	Fped	NA	NA	0
Sheep	Lori	Lori	Iran	Yeganehpur et al.	Rev. Colomb. Cienc. Pecu.	2016	Yeganehpur_2016	Yeganehpur_2016_Lori	Inbreeding depression on growth traits of Iranian Lori sheep	Weight at weaning	Weight	Weight/growth	Direct	kg	up	5646		20.3	1.18	-0.0103	0.008	-0.0507389	-0.872881	-0.0103	-0.0507389	-0.872881	>0.05	NA	7097 animals in pedigree	Fped	NA	NA	0
Sheep	Olkuska	Olkuska	Poland	Drobik & Martyniuk	Small Rumin. Res.	2016	Drobik_2016	Drobik_2016_Olkuska	Inbreeding and its impact on the prolific Polish Olkuska Sheeppopulation	Birth weight	Birth weight	Weight/growth	Direct	kg	up	5925		3.55	0.895	-0.0071	NA	-0.2	-0.793296	-0.0071	-0.2	-0.793296	<0.01	NA	CGE >5	Fped	10.08	5.1	0
Sheep	Lori	Lori	Iran	Yeganehpur et al.	Rev. Colomb. Cienc. Pecu.	2016	Yeganehpur_2016	Yeganehpur_2016_Lori	Inbreeding depression on growth traits of Iranian Lori sheep	Weight at birth	Weight	Weight/growth	Direct	kg	up	6440		3.49	0.56	0.0045	0.0031	0.12894	0.803571	0.0045	0.12894	0.803571	>0.05	NA	7097 animals in pedigree	Fped	NA	NA	0
Sheep	Shal	Shal	Iran	Patiabadi et al.	Iran. J. Appl. Anim. Sci.	2016	Patiabadi_2016	Patiabadi_2016_Shal	Inbreeding and Inbreeding Depression on Body Weight in Iranian Shal Sheep	Weight at 12 months	Weight	Weight/growth	Direct	kg	up	6528		60.46	4.28	-0.019	0.0051	-0.0314257	-0.443925	-0.019	-0.0314257	-0.443925	NA	NA	28% had at least 1 parent unknown	Fped	1.51	1.4	0
Sheep	Shal	Shal	Iran	Patiabadi et al.	Iran. J. Appl. Anim. Sci.	2016	Patiabadi_2016	Patiabadi_2016_Shal	Inbreeding and Inbreeding Depression on Body Weight in Iranian Shal Sheep	Weight at 9 months	Weight	Weight/growth	Direct	kg	up	6599		47.42	4.21	-0.019	0.0051	-0.0400675	-0.451306	-0.019	-0.0400675	-0.451306	NA	NA	28% had at least 1 parent unknown	Fped	1.51	1.4	0
Sheep	Shal	Shal	Iran	Patiabadi et al.	Iran. J. Appl. Anim. Sci.	2016	Patiabadi_2016	Patiabadi_2016_Shal	Inbreeding and Inbreeding Depression on Body Weight in Iranian Shal Sheep	Weight at 3 months	Weight	Weight/growth	Direct	kg	up	6654		20.9	3.46	-0.017	0.0048	-0.0813397	-0.491329	-0.017	-0.0813397	-0.491329	NA	NA	28% had at least 1 parent unknown	Fped	1.51	1.4	0
Sheep	Shal	Shal	Iran	Patiabadi et al.	Iran. J. Appl. Anim. Sci.	2016	Patiabadi_2016	Patiabadi_2016_Shal	Inbreeding and Inbreeding Depression on Body Weight in Iranian Shal Sheep	Weight at 6 months	Weight	Weight/growth	Direct	kg	up	6662		34.13	3.92	-0.005	0.001	-0.0146499	-0.127551	-0.005	-0.0146499	-0.127551	NA	NA	28% had at least 1 parent unknown	Fped	1.51	1.4	0
Sheep	Shal	Shal	Iran	Patiabadi et al.	Iran. J. Appl. Anim. Sci.	2016	Patiabadi_2016	Patiabadi_2016_Shal	Inbreeding and Inbreeding Depression on Body Weight in Iranian Shal Sheep	Birth weight	Birth weight	Weight/growth	Direct	kg	up	6690		4.31	0.92	-0.001	0.0009	-0.0232019	-0.108696	-0.001	-0.0232019	-0.108696	NA	NA	28% had at least 1 parent unknown	Fped	1.51	1.4	0
Sheep	Olkuska	Olkuska	Poland	Drobik & Martyniuk	Small Rumin. Res.	2016	Drobik_2016	Drobik_2016_Olkuska	Inbreeding and its impact on the prolific Polish Olkuska Sheeppopulation	Weaning weight (56days)	Weight	Weight/growth	Direct	kg	up	7456		15.984	2.959	-0.0027	NA	-0.0168919	-0.091247	-0.0027	-0.0168919	-0.091247	<0.01	NA	CGE >5	Fped	10.08	5.1	0
Sheep	Olkuska	Olkuska	Poland	Drobik & Martyniuk	Small Rumin. Res.	2016	Drobik_2016	Drobik_2016_Olkuska	Inbreeding and its impact on the prolific Polish Olkuska Sheeppopulation	Survival to 56days	Offspring survival	Reproduction/survival	Direct	0/1	up	9957		0.76	NA	-0.0206	NA	-2.71053	NA	-0.0206	-2.71053	NA	<0.05	NA	CGE >5	Fped	10.08	5.1	0
Sheep	Mehraban	Mehraban	Iran	Yavarifard et al.	Agric. Conspec. Sci.	2016	Yavarifard_2016	Yavarifard_2016_Mehraban	Inbreeding Effects on Reproductive Traits of Mehraban Sheep	Litter size	Litter size	Reproduction/survival	Direct	n	up	10275		1.12	0.33	0.0013	0.0001	0.116071	0.393939	0.0013	0.116071	0.393939	<0.01	NA	NA	Fped	NA	NA	0
Sheep	Mehraban	Mehraban	Iran	Yavarifard et al.	Agric. Conspec. Sci.	2016	Yavarifard_2016	Yavarifard_2016_Mehraban	Inbreeding Effects on Reproductive Traits of Mehraban Sheep	Litter size at weaning	Litter size at later stage	Reproduction/survival	Direct	n	up	10275		0.76	0.72	0.0036	0.0002	0.473684	0.5	0.0036	0.473684	0.5	<0.01	NA	NA	Fped	NA	NA	0
Sheep	Mehraban	Mehraban	Iran	Yavarifard et al.	Agric. Conspec. Sci.	2016	Yavarifard_2016	Yavarifard_2016_Mehraban	Inbreeding Effects on Reproductive Traits of Mehraban Sheep	Total litter weight at birth	Litter weight	Production	Direct	kg	up	10275		4.35	1.28	0.00147	0.00091	0.0337931	0.114844	0.00147	0.0337931	0.114844	>0.05	NA	NA	Fped	NA	NA	0
Sheep	Mehraban	Mehraban	Iran	Yavarifard et al.	Agric. Conspec. Sci.	2016	Yavarifard_2016	Yavarifard_2016_Mehraban	Inbreeding Effects on Reproductive Traits of Mehraban Sheep	Total litter weight at weaning	Litter weight at weaning	Production	Direct	kg	up	10275		28.04	12.52	0.1089	0.01418	0.388374	0.869808	0.1089	0.388374	0.869808	<0.01	NA	NA	Fped	NA	NA	0
Sheep	Mehraban	Mehraban	Iran	Yavarifard et al.	Agric. Conspec. Sci.	2016	Yavarifard_2016	Yavarifard_2016_Mehraban	Inbreeding Effects on Reproductive Traits of Mehraban Sheep	Litter mean weight per lamb born	Weight	Weight/growth	Direct	kg	up	10275		3.67	0.76	-0.00779	0.00054	-0.212262	-1.025	-0.00779	-0.212262	-1.025	<0.01	NA	NA	Fped	NA	NA	0
Sheep	Mehraban	Mehraban	Iran	Yavarifard et al.	Agric. Conspec. Sci.	2016	Yavarifard_2016	Yavarifard_2016_Mehraban	Inbreeding Effects on Reproductive Traits of Mehraban Sheep	Litter mean weight per lamb weaned	Weight	Weight/growth	Direct	kg	up	10275		22.07	4.24	0.03801	0.0048	0.172225	0.896462	0.03801	0.172225	0.896462	<0.01	NA	NA	Fped	NA	NA	0
Sheep	Iran-Black	Iran-Black	Iran	Baneh et al.	Songklanakarin J. Sci. Technol.	2019	Baneh_2019	Baneh_2019_Iran-Black	Studies on inbreeding and its effects on growth traits of Iran-Black sheep	Average daily gain from 6 to 12 months	Growth (maternal)	Weight/growth	Maternal	g/day	up	2944	1004	50.89	27.79	-0.054	NA	-0.106111	-0.194315	-0.054	-0.106111	-0.194315	NA	NA	mean PCI for 5 generations of 0.57	Fped	7.54	6.59	0
Sheep	Iran-Black	Iran-Black	Iran	Baneh et al.	Songklanakarin J. Sci. Technol.	2019	Baneh_2019	Baneh_2019_Iran-Black	Studies on inbreeding and its effects on growth traits of Iran-Black sheep	Kleiber ratio from 6 to 12 months	Feed efficiency (maternal)	Other traits	Maternal	ratio	up	2944	1004	3.15	1.53	-0.0002	NA	-0.00634921	-0.0130719	-0.0002	-0.00634921	-0.0130719	NA	NA	mean PCI for 5 generations of 0.57	Fped	7.54	6.59	0
Sheep	Iran-Black	Iran-Black	Iran	Baneh et al.	Songklanakarin J. Sci. Technol.	2019	Baneh_2019	Baneh_2019_Iran-Black	Studies on inbreeding and its effects on growth traits of Iran-Black sheep	Weight at yearling	Weight (maternal)	Weight/growth	Maternal	kg	up	2954	1006	39.39	7.05	-0.725	NA	-1.84057	-10.2837	-0.725	-1.84057	-10.2837	NA	NA	mean PCI for 5 generations of 0.57	Fped	7.54	6.59	0
Sheep	Iran-Black	Iran-Black	Iran	Baneh et al.	Songklanakarin J. Sci. Technol.	2019	Baneh_2019	Baneh_2019_Iran-Black	Studies on inbreeding and its effects on growth traits of Iran-Black sheep	Weight at 9 months	Weight (maternal)	Weight/growth	Maternal	kg	up	3195	1024	33.2	5.71	-0.721	NA	-2.17169	-12.627	-0.721	-2.17169	-12.627	NA	NA	mean PCI for 5 generations of 0.57	Fped	7.54	6.59	0
Sheep	Iran-Black	Iran-Black	Iran	Baneh et al.	Songklanakarin J. Sci. Technol.	2019	Baneh_2019	Baneh_2019_Iran-Black	Studies on inbreeding and its effects on growth traits of Iran-Black sheep	Average daily gain from 3 to 6 months	Growth (maternal)	Weight/growth	Maternal	g/day	up	3591	1075	80.74	50.64	-0.28	NA	-0.346792	-0.552923	-0.28	-0.346792	-0.552923	NA	NA	mean PCI for 5 generations of 0.57	Fped	7.54	6.59	0
Sheep	Iran-Black	Iran-Black	Iran	Baneh et al.	Songklanakarin J. Sci. Technol.	2019	Baneh_2019	Baneh_2019_Iran-Black	Studies on inbreeding and its effects on growth traits of Iran-Black sheep	Kleiber ratio from 3 to 6 months	Feed efficiency (maternal)	Other traits	Maternal	ratio	up	3591	1075	6.27	3.77	-0.003	NA	-0.0478469	-0.0795756	-0.003	-0.0478469	-0.0795756	NA	NA	mean PCI for 5 generations of 0.57	Fped	7.54	6.59	0
Sheep	Iran-Black	Iran-Black	Iran	Baneh et al.	Songklanakarin J. Sci. Technol.	2019	Baneh_2019	Baneh_2019_Iran-Black	Studies on inbreeding and its effects on growth traits of Iran-Black sheep	Weight at 6 months	Weight (maternal)	Weight/growth	Maternal	kg	up	3636	1079	29.17	5.67	-0.807	NA	-2.76654	-14.2328	-0.807	-2.76654	-14.2328	NA	NA	mean PCI for 5 generations of 0.57	Fped	7.54	6.59	0
Sheep	Iran-Black	Iran-Black	Iran	Baneh et al.	Songklanakarin J. Sci. Technol.	2019	Baneh_2019	Baneh_2019_Iran-Black	Studies on inbreeding and its effects on growth traits of Iran-Black sheep	Average daily gain from 0 to 3 months	Growth (maternal)	Weight/growth	Maternal	g/day	up	3872	1103	183.22	47.57	-0.63	NA	-0.343849	-1.32436	-0.63	-0.343849	-1.32436	NA	NA	mean PCI for 5 generations of 0.57	Fped	7.54	6.59	0
Sheep	Iran-Black	Iran-Black	Iran	Baneh et al.	Songklanakarin J. Sci. Technol.	2019	Baneh_2019	Baneh_2019_Iran-Black	Studies on inbreeding and its effects on growth traits of Iran-Black sheep	Kleiber ratio from 0 to 3 months	Feed efficiency (maternal)	Other traits	Maternal	ratio	up	3872	1103	17.86	1.76	-0.014	NA	-0.0783875	-0.795455	-0.014	-0.0783875	-0.795455	NA	NA	mean PCI for 5 generations of 0.57	Fped	7.54	6.59	0
Sheep	Iran-Black	Iran-Black	Iran	Baneh et al.	Songklanakarin J. Sci. Technol.	2019	Baneh_2019	Baneh_2019_Iran-Black	Studies on inbreeding and its effects on growth traits of Iran-Black sheep	Weight at 3 months	Weight (maternal)	Weight/growth	Maternal	kg	up	4220	1140	22.13	5.19	-0.773	NA	-3.493	-14.894	-0.773	-3.493	-14.894	NA	NA	mean PCI for 5 generations of 0.57	Fped	7.54	6.59	0
Sheep	Iran-Black	Iran-Black	Iran	Baneh et al.	Songklanakarin J. Sci. Technol.	2019	Baneh_2019	Baneh_2019_Iran-Black	Studies on inbreeding and its effects on growth traits of Iran-Black sheep	Birth weight	Birth weight (maternal)	Weight/growth	Maternal	kg	up	4607	1161	3.61	0.83	-0.126	NA	-3.4903	-15.1807	-0.126	-3.4903	-15.1807	NA	NA	mean PCI for 5 generations of 0.57	Fped	7.54	6.59	0
Sheep	Iran-Black	Iran-Black	Iran	Baneh et al.	Songklanakarin J. Sci. Technol.	2019	Baneh_2019	Baneh_2019_Iran-Black	Studies on inbreeding and its effects on growth traits of Iran-Black sheep	Average daily gain from 6 to 12 months	Growth	Weight/growth	Direct	g/day	up	2944		50.89	27.79	0.103	NA	0.202397	0.370637	0.103	0.202397	0.370637	NA	NA	mean PCI for 5 generations of 0.57	Fped	7.54	6.59	0
Sheep	Iran-Black	Iran-Black	Iran	Baneh et al.	Songklanakarin J. Sci. Technol.	2019	Baneh_2019	Baneh_2019_Iran-Black	Studies on inbreeding and its effects on growth traits of Iran-Black sheep	Kleiber ratio from 6 to 12 months	Feed efficiency	Other traits	Direct	ratio	up	2944		3.15	1.53	0.007	NA	0.222222	0.457516	0.007	0.222222	0.457516	NA	NA	mean PCI for 5 generations of 0.57	Fped	7.54	6.59	0
Sheep	Iran-Black	Iran-Black	Iran	Baneh et al.	Songklanakarin J. Sci. Technol.	2019	Baneh_2019	Baneh_2019_Iran-Black	Studies on inbreeding and its effects on growth traits of Iran-Black sheep	Weight at yearling	Weight	Weight/growth	Direct	kg	up	2954		39.39	7.05	-0.237	NA	-0.601676	-3.3617	-0.237	-0.601676	-3.3617	NA	NA	mean PCI for 5 generations of 0.57	Fped	7.54	6.59	0
Sheep	Iran-Black	Iran-Black	Iran	Baneh et al.	Songklanakarin J. Sci. Technol.	2019	Baneh_2019	Baneh_2019_Iran-Black	Studies on inbreeding and its effects on growth traits of Iran-Black sheep	Weight at 9 months	Weight	Weight/growth	Direct	kg	up	3195		33.2	5.71	-0.443	NA	-1.33434	-7.75832	-0.443	-1.33434	-7.75832	NA	NA	mean PCI for 5 generations of 0.57	Fped	7.54	6.59	0
Sheep	Iran-Black	Iran-Black	Iran	Baneh et al.	Songklanakarin J. Sci. Technol.	2019	Baneh_2019	Baneh_2019_Iran-Black	Studies on inbreeding and its effects on growth traits of Iran-Black sheep	Average daily gain from 3 to 6 months	Growth	Weight/growth	Direct	g/day	up	3591		80.74	50.64	0.17	NA	0.210552	0.335703	0.17	0.210552	0.335703	NA	NA	mean PCI for 5 generations of 0.57	Fped	7.54	6.59	0
Sheep	Iran-Black	Iran-Black	Iran	Baneh et al.	Songklanakarin J. Sci. Technol.	2019	Baneh_2019	Baneh_2019_Iran-Black	Studies on inbreeding and its effects on growth traits of Iran-Black sheep	Kleiber ratio from 3 to 6 months	Feed efficiency	Other traits	Direct	ratio	up	3591		6.27	3.77	0.021	NA	0.334928	0.557029	0.021	0.334928	0.557029	NA	NA	mean PCI for 5 generations of 0.57	Fped	7.54	6.59	0
Sheep	Iran-Black	Iran-Black	Iran	Baneh et al.	Songklanakarin J. Sci. Technol.	2019	Baneh_2019	Baneh_2019_Iran-Black	Studies on inbreeding and its effects on growth traits of Iran-Black sheep	Weight at 6 months	Weight	Weight/growth	Direct	kg	up	3636		29.17	5.67	-0.144	NA	-0.493658	-2.53968	-0.144	-0.493658	-2.53968	NA	NA	mean PCI for 5 generations of 0.57	Fped	7.54	6.59	0
Sheep	Iran-Black	Iran-Black	Iran	Baneh et al.	Songklanakarin J. Sci. Technol.	2019	Baneh_2019	Baneh_2019_Iran-Black	Studies on inbreeding and its effects on growth traits of Iran-Black sheep	Average daily gain from 0 to 3 months	Growth	Weight/growth	Direct	g/day	up	3872		183.22	47.57	-0.27	NA	-0.147364	-0.567585	-0.27	-0.147364	-0.567585	NA	NA	mean PCI for 5 generations of 0.57	Fped	7.54	6.59	0
Sheep	Iran-Black	Iran-Black	Iran	Baneh et al.	Songklanakarin J. Sci. Technol.	2019	Baneh_2019	Baneh_2019_Iran-Black	Studies on inbreeding and its effects on growth traits of Iran-Black sheep	Kleiber ratio from 0 to 3 months	Feed efficiency	Other traits	Direct	ratio	up	3872		17.86	1.76	-0.008	NA	-0.0447928	-0.454545	-0.008	-0.0447928	-0.454545	NA	NA	mean PCI for 5 generations of 0.57	Fped	7.54	6.59	0
Sheep	Iran-Black	Iran-Black	Iran	Baneh et al.	Songklanakarin J. Sci. Technol.	2019	Baneh_2019	Baneh_2019_Iran-Black	Studies on inbreeding and its effects on growth traits of Iran-Black sheep	Weight at 3 months	Weight	Weight/growth	Direct	kg	up	4220		22.13	5.19	-0.321	NA	-1.45052	-6.18497	-0.321	-1.45052	-6.18497	NA	NA	mean PCI for 5 generations of 0.57	Fped	7.54	6.59	0
Sheep	Iran-Black	Iran-Black	Iran	Baneh et al.	Songklanakarin J. Sci. Technol.	2019	Baneh_2019	Baneh_2019_Iran-Black	Studies on inbreeding and its effects on growth traits of Iran-Black sheep	Birth weight	Birth weight	Weight/growth	Direct	kg	up	4607		3.61	0.83	-0.034	NA	-0.941828	-4.09639	-0.034	-0.941828	-4.09639	NA	NA	mean PCI for 5 generations of 0.57	Fped	7.54	6.59	0
Sheep	Santa Inês	Santa Inês	Brazil	Barbosa et al.	Rev. Mex. Cienc. Pecu.	2020	Barbosa_2020	Barbosa_2020_Santa Inês	Pedigree analysis of Santa Inês Sheepand inbreeding effects on performance traits	Average daily gain from 60 to 270 days	Growth	Weight/growth	Direct	g/day	up	1863		69.17	26.83	-0.5628	0.2377	-0.813648	-2.09765	-0.5628	-0.813648	-2.09765	<0.05	NA	mean CGE of 0.83	Fped	1.4	NA	0
Sheep	Santa Inês	Santa Inês	Brazil	Barbosa et al.	Rev. Mex. Cienc. Pecu.	2020	Barbosa_2020	Barbosa_2020_Santa Inês	Pedigree analysis of Santa Inês Sheepand inbreeding effects on performance traits	Average daily gain from 60 to180 days	Growth	Weight/growth	Direct	g/day	up	3229		149.43	67.84	-0.9837	0.3025	-0.658302	-1.45003	-0.9837	-0.658302	-1.45003	<0.01	NA	mean CGE of 0.83	Fped	1.4	NA	0
Sheep	Santa Inês	Santa Inês	Brazil	Barbosa et al.	Rev. Mex. Cienc. Pecu.	2020	Barbosa_2020	Barbosa_2020_Santa Inês	Pedigree analysis of Santa Inês Sheepand inbreeding effects on performance traits	Weight at 270 days	Weight	Weight/growth	Direct	kg	up	3328		39.7	14.5	-0.0623	0.043	-0.156927	-0.429655	-0.0623	-0.156927	-0.429655	>0.05	NA	mean CGE of 0.83	Fped	1.4	NA	0
Sheep	Baluchi	Baluchi	Iran	Sheikhlou et al.	Anim. Reprod. Sci.	2020	Sheikhlou_2020	Sheikhlou_2020_Baluchi	Assessment of between-founder heterogeneity in inbreeding depression for reproductive traits in Baluchi sheep	Total litter weight at weaning per ewe lambing	Litter weight at weaning	Production	Direct	kg	up	3735		25.17	8.23	-0.095	0.03	-0.377433	-1.15431	-0.095	-0.377433	-1.15431	<0.05	NA	mean PCI for 5 ancestral generations was 0.85	Fped	3.5	NA	0
Sheep	Baluchi	Baluchi	Iran	Sheikhlou et al.	Anim. Reprod. Sci.	2020	Sheikhlou_2020	Sheikhlou_2020_Baluchi	Assessment of between-founder heterogeneity in inbreeding depression for reproductive traits in Baluchi sheep	Litter mean weight per lamb weaned	Weight	Weight/growth	Direct	kg	up	3735		21.35	4.92	-0.048	0.019	-0.224824	-0.97561	-0.048	-0.224824	-0.97561	<0.05	NA	mean PCI for 5 ancestral generations was 0.85	Fped	3.5	NA	0
Sheep	Baluchi	Baluchi	Iran	Sheikhlou et al.	Anim. Reprod. Sci.	2020	Sheikhlou_2020	Sheikhlou_2020_Baluchi	Assessment of between-founder heterogeneity in inbreeding depression for reproductive traits in Baluchi sheep	Litter size at weaning	Litter size at later stage	Reproduction/survival	Direct	n	up	3746		1.23	0.43	-0.0028	0.0016	-0.227642	-0.651163	-0.0028	-0.227642	-0.651163	>0.05	NA	mean PCI for 5 ancestral generations was 0.85	Fped	3.5	NA	0
Sheep	Baluchi	Baluchi	Iran	Sheikhlou et al.	Anim. Reprod. Sci.	2020	Sheikhlou_2020	Sheikhlou_2020_Baluchi	Assessment of between-founder heterogeneity in inbreeding depression for reproductive traits in Baluchi sheep	Total litter weight at birth per ewe lambing	Litter weight	Production	Direct	kg	up	4026		5.29	1.6	-0.0042	0.0043	-0.0793951	-0.2625	-0.0042	-0.0793951	-0.2625	>0.05	NA	mean PCI for 5 ancestral generations was 0.85	Fped	3.5	NA	0
Sheep	Baluchi	Baluchi	Iran	Sheikhlou et al.	Anim. Reprod. Sci.	2020	Sheikhlou_2020	Sheikhlou_2020_Baluchi	Assessment of between-founder heterogeneity in inbreeding depression for reproductive traits in Baluchi sheep	Litter mean weight per lamb born	Weight	Weight/growth	Direct	kg	up	4026		4.28	0.73	-0.0081	0.0027	-0.189252	-1.10959	-0.0081	-0.189252	-1.10959	<0.05	NA	mean PCI for 5 ancestral generations was 0.85	Fped	3.5	NA	0
Sheep	Baluchi	Baluchi	Iran	Sheikhlou et al.	Anim. Reprod. Sci.	2020	Sheikhlou_2020	Sheikhlou_2020_Baluchi	Assessment of between-founder heterogeneity in inbreeding depression for reproductive traits in Baluchi sheep	Litter size	Litter size	Reproduction/survival	Direct	n	up	4032		1.27	0.46	0.0043	0.0021	0.338583	0.934783	0.0043	0.338583	0.934783	>0.05	NA	mean PCI for 5 ancestral generations was 0.85	Fped	3.5	NA	0
Sheep	Santa Inês	Santa Inês	Brazil	Barbosa et al.	Rev. Mex. Cienc. Pecu.	2020	Barbosa_2020	Barbosa_2020_Santa Inês	Pedigree analysis of Santa Inês Sheepand inbreeding effects on performance traits	Weight at 180 days	Weight	Weight/growth	Direct	kg	up	4541		31.9	11.16	-0.0568	0.0299	-0.178056	-0.508961	-0.0568	-0.178056	-0.508961	>0.05	NA	mean CGE of 0.83	Fped	1.4	NA	0
Sheep	Santa Inês	Santa Inês	Brazil	Barbosa et al.	Rev. Mex. Cienc. Pecu.	2020	Barbosa_2020	Barbosa_2020_Santa Inês	Pedigree analysis of Santa Inês Sheepand inbreeding effects on performance traits	Average daily gain from birth to 60 days	Growth	Weight/growth	Direct	g/day	up	5786		171.73	64.87	-0.2318	0.22	-0.134979	-0.35733	-0.2318	-0.134979	-0.35733	>0.05	NA	mean CGE of 0.83	Fped	1.4	NA	0
Sheep	Santa Inês	Santa Inês	Brazil	Barbosa et al.	Rev. Mex. Cienc. Pecu.	2020	Barbosa_2020	Barbosa_2020_Santa Inês	Pedigree analysis of Santa Inês Sheepand inbreeding effects on performance traits	Weight at 60 days	Weight	Weight/growth	Direct	kg	up	6277		15.94	5.77	0.0252	0.0132	0.158093	0.436742	0.0252	0.158093	0.436742	>0.05	NA	mean CGE of 0.83	Fped	1.4	NA	0
Sheep	Santa Inês	Santa Inês	Brazil	Barbosa et al.	Rev. Mex. Cienc. Pecu.	2020	Barbosa_2020	Barbosa_2020_Santa Inês	Pedigree analysis of Santa Inês Sheepand inbreeding effects on performance traits	Birth weight	Birth weight	Weight/growth	Direct	kg	up	10232		3.63	0.8	0.0054	0.0015	0.14876	0.675	0.0054	0.14876	0.675	<0.01	NA	mean CGE of 0.83	Fped	1.4	NA	0
Sheep	Basco-Béarnaise	Basco-Béarnaise	France	Antonios et al.	J. Dairy Sci.	2021	Antonios_2021	Antonios_2021_Basco-Béarnaise	Genomic and pedigree estimation of inbreeding depression for semen traits in the Basco-Béarnaise dairy Sheepbreed	Semen concentration	Semen quality	Reproduction/survival	Direct	x10^6 spermatozoa/mL	up	15071	533	3.23	0.64	-0.00752	0.01589	-0.232817	-1.175	-0.00752	-0.232817	-1.175	>0.05	NA	36k SNPs; % of homozygous SNPs	HOM	61.11	0.99	0
Sheep	Basco-Béarnaise	Basco-Béarnaise	France	Antonios et al.	J. Dairy Sci.	2021	Antonios_2021	Antonios_2021_Basco-Béarnaise	Genomic and pedigree estimation of inbreeding depression for semen traits in the Basco-Béarnaise dairy Sheepbreed	Semen motility	Semen quality	Reproduction/survival	Direct	score (0 to 5; 0=no motion, 5=numerous rapid and vigorous waves)	up	15071	533	4.61	0.54	-0.0223	0.00954	-0.483731	-4.12963	-0.0223	-0.483731	-4.12963	<0.05	NA	36k SNPs; % of homozygous SNPs	HOM	61.11	0.99	0
Sheep	Basco-Béarnaise	Basco-Béarnaise	France	Antonios et al.	J. Dairy Sci.	2021	Antonios_2021	Antonios_2021_Basco-Béarnaise	Genomic and pedigree estimation of inbreeding depression for semen traits in the Basco-Béarnaise dairy Sheepbreed	Semen volume	Semen quality	Reproduction/survival	Direct	mL	up	15071	533	1.41	0.63	-0.00901	0.01419	-0.639007	-1.43016	-0.00901	-0.639007	-1.43016	>0.05	NA	36k SNPs; % of homozygous SNPs	HOM	61.11	0.99	0
Sheep	Basco-Béarnaise	Basco-Béarnaise	France	Antonios et al.	J. Dairy Sci.	2021	Antonios_2021	Antonios_2021_Basco-Béarnaise	Genomic and pedigree estimation of inbreeding depression for semen traits in the Basco-Béarnaise dairy Sheepbreed	Semen concentration	Semen quality	Reproduction/survival	Direct	x10^6 spermatozoa/mL	up	15071	533	3.23	0.64	-0.00247	0.00684	-0.0764706	-0.385937	-0.00247	-0.0764706	-0.385937	>0.05	NA	36k SNPs; ROHs >4 Mb, >30 SNPs, max gap of 1 Mb, 2 missing allowed, 1 het allowed	Froh	4.68	2.35	0
Sheep	Basco-Béarnaise	Basco-Béarnaise	France	Antonios et al.	J. Dairy Sci.	2021	Antonios_2021	Antonios_2021_Basco-Béarnaise	Genomic and pedigree estimation of inbreeding depression for semen traits in the Basco-Béarnaise dairy Sheepbreed	Semen motility	Semen quality	Reproduction/survival	Direct	score (0 to 5; 0=no motion, 5=numerous rapid and vigorous waves)	up	15071	533	4.61	0.54	-0.00905	0.00413	-0.196312	-1.67593	-0.00905	-0.196312	-1.67593	<0.05	NA	36k SNPs; ROHs >4 Mb, >30 SNPs, max gap of 1 Mb, 2 missing allowed, 1 het allowed	Froh	4.68	2.35	0
Sheep	Basco-Béarnaise	Basco-Béarnaise	France	Antonios et al.	J. Dairy Sci.	2021	Antonios_2021	Antonios_2021_Basco-Béarnaise	Genomic and pedigree estimation of inbreeding depression for semen traits in the Basco-Béarnaise dairy Sheepbreed	Semen volume	Semen quality	Reproduction/survival	Direct	mL	up	15071	533	1.41	0.63	-0.00931	0.00609	-0.660284	-1.47778	-0.00931	-0.660284	-1.47778	>0.05	NA	36k SNP data; ROHs >4 Mb, >30 SNPs, max gap of 1 Mb, 2 missing allowed, 1 het allowed	Froh	4.68	2.35	0
Sheep	Basco-Béarnaise	Basco-Béarnaise	France	Antonios et al.	J. Dairy Sci.	2021	Antonios_2021	Antonios_2021_Basco-Béarnaise	Genomic and pedigree estimation of inbreeding depression for semen traits in the Basco-Béarnaise dairy Sheepbreed	Semen concentration	Semen quality	Reproduction/survival	Direct	x10^6 spermatozoa/mL	up	16196	620	3.23	0.64	0.01104	0.00978	0.341796	1.725	0.01104	0.341796	1.725	>0.05	NA	mean CGE of 7	Fped	3.88	1.74	0
Sheep	Basco-Béarnaise	Basco-Béarnaise	France	Antonios et al.	J. Dairy Sci.	2021	Antonios_2021	Antonios_2021_Basco-Béarnaise	Genomic and pedigree estimation of inbreeding depression for semen traits in the Basco-Béarnaise dairy Sheepbreed	Semen motility	Semen quality	Reproduction/survival	Direct	score (0 to 5; 0=no motion, 5=numerous rapid and vigorous waves)	up	16196	620	4.61	0.54	-0.01241	0.00681	-0.269197	-2.29815	-0.01241	-0.269197	-2.29815	>0.05	NA	mean CGE of 7	Fped	3.88	1.74	0
Sheep	Basco-Béarnaise	Basco-Béarnaise	France	Antonios et al.	J. Dairy Sci.	2021	Antonios_2021	Antonios_2021_Basco-Béarnaise	Genomic and pedigree estimation of inbreeding depression for semen traits in the Basco-Béarnaise dairy Sheepbreed	Semen volume	Semen quality	Reproduction/survival	Direct	mL	up	16196	620	1.41	0.63	-0.00096	0.0088	-0.0680851	-0.152381	-0.00096	-0.0680851	-0.152381	>0.05	NA	mean CGE of 7	Fped	3.88	1.74	0
Sheep	Basco-Béarnaise	Basco-Béarnaise	France	Antonios et al.	J. Dairy Sci.	2021	Antonios_2021	Antonios_2021_Basco-Béarnaise	Genomic and pedigree estimation of inbreeding depression for semen traits in the Basco-Béarnaise dairy Sheepbreed	Semen concentration	Semen quality	Reproduction/survival	Direct	x10^6 spermatozoa/mL	up	16196	620	3.23	0.64	0.01617	0.01103	0.500619	2.52656	0.01617	0.500619	2.52656	>0.05	NA	mean CGE of 7	Fped	22.87	1.55	0
Sheep	Basco-Béarnaise	Basco-Béarnaise	France	Antonios et al.	J. Dairy Sci.	2021	Antonios_2021	Antonios_2021_Basco-Béarnaise	Genomic and pedigree estimation of inbreeding depression for semen traits in the Basco-Béarnaise dairy Sheepbreed	Semen motility	Semen quality	Reproduction/survival	Direct	score (0 to 5; 0=no motion, 5=numerous rapid and vigorous waves)	up	16196	620	4.61	0.54	-0.01676	0.00768	-0.363557	-3.1037	-0.01676	-0.363557	-3.1037	<0.05	NA	mean CGE of 7	Fped	22.87	1.55	0
Sheep	Basco-Béarnaise	Basco-Béarnaise	France	Antonios et al.	J. Dairy Sci.	2021	Antonios_2021	Antonios_2021_Basco-Béarnaise	Genomic and pedigree estimation of inbreeding depression for semen traits in the Basco-Béarnaise dairy Sheepbreed	Semen volume	Semen quality	Reproduction/survival	Direct	mL	up	16196	620	1.41	0.63	-0.00979	0.01006	-0.694326	-1.55397	-0.00979	-0.694326	-1.55397	>0.05	NA	mean CGE of 7	Fped	22.87	1.55	0
Sheep	Icelandic sheep	Icelandic	China	Tao et al.	Genes	2021	Tao_2021	Tao_2021_Icelandic sheep	Litter Size of Sheep(Ovis aries): Inbreeding Depression and Homozygous Regions	Litter size	Litter size (maternal)	Reproduction/survival	Maternal	n	up	23		1.88	0.33	0	0.01	0	0	0	0	0	>0.05	NA	>440k SNPs; ROHs > 1 Mb, >100 SNPs, 1 SNP/50 kbmax 1 het and 5 missing (also "at most 1 Mb of consecutive homozygous SNPs"????)	Froh	NA	NA	0
Sheep	Finnsheep	Finnsheep	China	Tao et al.	Genes	2021	Tao_2021	Tao_2021_Finnsheep	Litter Size of Sheep(Ovis aries): Inbreeding Depression and Homozygous Regions	Litter size	Litter size (maternal)	Reproduction/survival	Maternal	n	up	37		2.76	0.76	-0.02	0.03	-0.724638	-2.63158	-0.02	-0.724638	-2.63158	>0.05	NA	>440k SNPs; ROHs > 1 Mb, >100 SNPs, 1 SNP/50 kbmax 1 het and 5 missing (also "at most 1 Mb of consecutive homozygous SNPs"????)	Froh	NA	NA	0
Sheep	Romanov	Romanov	China	Tao et al.	Genes	2021	Tao_2021	Tao_2021_Romanov	Litter Size of Sheep(Ovis aries): Inbreeding Depression and Homozygous Regions	Litter size	Litter size (maternal)	Reproduction/survival	Maternal	n	up	38		2.63	0.68	-0.02	0.07	-0.760456	-2.94118	-0.02	-0.760456	-2.94118	>0.05	NA	>440k SNPs; ROHs > 1 Mb, >100 SNPs, 1 SNP/50 kbmax 1 het and 5 missing (also "at most 1 Mb of consecutive homozygous SNPs"????)	Froh	NA	NA	0
Sheep	Texel	Texel	China	Tao et al.	Genes	2021	Tao_2021	Tao_2021_Texel	Litter Size of Sheep(Ovis aries): Inbreeding Depression and Homozygous Regions	Litter size	Litter size (maternal)	Reproduction/survival	Maternal	n	up	39		1.66	0.45	0	0.04	0	0	0	0	0	>0.05	NA	>440k SNPs; ROHs > 1 Mb, >100 SNPs, 1 SNP/50 kbmax 1 het and 5 missing (also "at most 1 Mb of consecutive homozygous SNPs"????)	Froh	NA	NA	0
Sheep	Hu	Hu	China	Tao et al.	Genes	2021	Tao_2021	Tao_2021_Hu	Litter Size of Sheep(Ovis aries): Inbreeding Depression and Homozygous Regions	Litter size	Litter size (maternal)	Reproduction/survival	Maternal	n	up	71		1.9	0.47	-0.02	0	-1.05263	-4.25532	-0.02	-1.05263	-4.25532	<0.05	NA	>440k SNPs; ROHs > 1 Mb, >100 SNPs, 1 SNP/50 kbmax 1 het and 5 missing (also "at most 1 Mb of consecutive homozygous SNPs"????)	Froh	NA	NA	0
Sheep	Wadi	Wadi	China	Tao et al.	Genes	2021	Tao_2021	Tao_2021_Wadi	Litter Size of Sheep(Ovis aries): Inbreeding Depression and Homozygous Regions	Litter size	Litter size (maternal)	Reproduction/survival	Maternal	n	up	100		1.99	0.65	-0.01	0.01	-0.502513	-1.53846	-0.01	-0.502513	-1.53846	>0.05	NA	>440k SNPs; ROHs > 1 Mb, >100 SNPs, 1 SNP/50 kbmax 1 het and 5 missing (also "at most 1 Mb of consecutive homozygous SNPs"????)	Froh	NA	NA	0
