# Supplementary material for: Effect of Individual Rate of Inbreeding, Recent and Ancestral Inbreeding on Wool Quality, Muscling Conformation and Exterior in German Sheep Breeds
Source: Animals (Basel). 2023 Oct 26;13(21):3329. doi: 10.3390/ani13213329 (PMC10648841; doi:10.3390/ani13213329)
Supplement: Supplementary file 1 [file animals-13-03329-s001.zip › Table S2.Inbreeding coefficients.xlsx]

## Sheet: Tabelle1
Table S2. Number of animals in pedigree file (N), number of complete equivalent generations (GE), individual rate of inbreeding (∆Fi), inbreeding coefficient for all (F), new (Fa_New) and ancestral inbreeding coefficient according to Kalinowski, ancestral inbreeding coefficient according to Baumung (AHC) and ancestral inbreeding coefficient according to Ballou (Fa_Bal).
Rasse	N	GE	∆Fi	F	Fa_New	Fa_Kal	AHC	Fa_Bal
AST	2066	4.77042	0.0151955	0.0584114	0.0313541	0.0269999	0.180365	0.145281
BBS	1962	5.96913	0.00652018	0.0320032	0.0231131	0.00884689	0.0988328	0.0871892
BDC	900	3.67019	0.00385075	0.00964992	0.00940022	0.000264	0.00698156	0.006912
BLS	5622	8.03675	0.00415893	0.029128	0.0229908	0.00933371	0.121025	0.108866
BRI	1159	4.17302	0.00580445	0.0192906	0.0159701	0.00329931	0.0526287	0.0467293
CHA	1266	3.21126	0.00299921	0.00665032	0.00633878	0.000319905	0.00703128	0.00697978
COF	8225	7.62156	0.00446521	0.0296647	0.01972	0.00982255	0.147211	0.124094
DOS	810	5.82259	0.00848453	0.0411749	0.0228626	0.0182584	0.149814	0.122217
GGH	8394	7.51539	0.0035036	0.0246602	0.0176145	0.00705066	0.0867618	0.0793845
IDF	2390	3.73198	0.00576463	0.0147044	0.0134992	0.00119389	0.0253967	0.0246782
KST	2098	5.51446	0.00901046	0.0405229	0.0262736	0.0140571	0.129533	0.109582
LES	6488	7.60788	0.00544879	0.0345108	0.0224692	0.0119255	0.154404	0.127822
MFS	10737	6.68089	0.00287538	0.0174718	0.0139132	0.00356767	0.0678484	0.0624462
MLS	28811	8.41971	0.00358207	0.0261285	0.0181521	0.00791558	0.118068	0.100799
MLW	9489	6.59297	0.00271412	0.015721	0.0136718	0.00204777	0.0359074	0.0348567
NOL	748	3.91769	0.0112062	0.0353605	0.0264901	0.00887553	0.0679627	0.062802
OMS	6597	8.20361	0.00357832	0.026054	0.0188295	0.00712325	0.105906	0.0937975
OUS	1452	6.4663	0.00853194	0.0424404	0.0253059	0.0171141	0.263442	0.193832
RHO	8931	6.21553	0.00360279	0.0186096	0.014899	0.00367207	0.0675654	0.0627608
RPL	2091	7.46974	0.00585315	0.0365357	0.0240352	0.0155973	0.189117	0.149822
SKF	18921	7.79968	0.00241171	0.0160311	0.0130774	0.00295627	0.0806539	0.0731562
SKU	1526	6.50284	0.00857514	0.0454762	0.0303387	0.0143021	0.168393	0.144048
SUF	11744	5.25192	0.00290918	0.0119606	0.0106226	0.00136677	0.0357642	0.0329389
SWS	395	3.70675	0.00300894	0.0104984	0.00991519	0.00056076	0.00889114	0.00887241
TEX	9288	5.7144	0.00234605	0.0115657	0.0114085	0.00197236	0.0348762	0.0329574
WAD	1883	5.6493	0.0152626	0.0685134	0.0408236	0.0276932	0.190538	0.159472
WBS	3118	8.16316	0.00463807	0.0346741	0.0213231	0.013367	0.15241	0.127074
WGH	2919	7.37444	0.00794992	0.0529114	0.0266081	0.026271	0.227911	0.184155
WHH	5585	8.68703	0.00523512	0.0412031	0.0237184	0.0174571	0.191345	0.160605
WKF	3799	7.52143	0.00435737	0.0279273	0.0227026	0.00521108	0.0767668	0.0720737
N: number of animals in pedigree; GE: number of complete equivalent generations; ∆Fi : individual rate of inbreeding, depended on GE and corresponding; F: inbreeding coefficient; Fa_New: new inbreeding coefficient according to Kalinowski; Fa_Kal: ancestral inbreeding according to Kalinowski; AHC: ancestral history coefficient according to Baumung; Fa_Bal: ancestral inbreeding coefficient to Ballou
