# Supplementary material for: Effect of Individual Rate of Inbreeding, Recent and Ancestral Inbreeding on Wool Quality, Muscling Conformation and Exterior in German Sheep Breeds
Source: Animals (Basel). 2023 Oct 26;13(21):3329. doi: 10.3390/ani13213329 (PMC10648841; doi:10.3390/ani13213329)
Supplement: Supplementary file 1 [file animals-13-03329-s001.zip › Table S5.Heritabilities_Variances_Covariances.xlsx]

## Sheet: WBE
Table S5. Estimated heritabilities, additive genetic variances and covariances, as well as residual variances and covariances for the traits of wool quality, muscling conformation and exterior.
Breed	Heritability estimates on the diagonal and genetic correlation above the diagonal						Additive genetic variances on the diagonal and additive genetic covariances above the diagonal			Residual variances on the diagonal and residual covariances above the diagonal
	Wool quality	SE	Muscling conformation	SE	Exterior	SE	Wool quality	Muscling conformation	Exterior	Wool quality	Muscling conformation	Exterior
AST	0.16025	±0.05199	0.19534	±0.21709	0.20623	±0.24105	0.065582	0.013741	0.012285	0.34367	0.06598	0.07604
			0.22385	±0.0635	0.87059	±0.13591		0.075449	0.055626		0.26161	0.08048
					0.14855	±0.04361			0.05411			0.31014
BBS	0.21752	±0.03393	0.44887	±0.17293	0.72385	±0.17568	0.099055	0.029942	0.062675	0.35633	0.04009	0.0468
			0.16435	±0.04531	0.68124	±0.14484		0.04492	0.039722		0.2284	0.05858
					0.19797	±0.04141			0.075686			0.30661
BDC	0.09195	±0.08105	0.37431	±0.38324	-0.34673	±0.29942	0.03101	0.01396	-0.02065	0.30619	0.02636	0.06182
			0.16857	±0.08422	0.44487	±0.23473		0.04485	0.03187		0.2212	0.06109
					0.26662	±0.07934			0.11441			0.3147
BLS	0.02669	±0.01890	0.12519	±0.22101	0.64767	±0.23742	0.0103	0.00262	0.01518	0.37547	0.05925	0.06772
			0.14213	±0.02933	0.60566	±0.11666		0.04255	0.02885		0.2568	0.08878
					0.13701	±0.02453			0.05334			0.33598
BRI	0.32958	±0.08354	0.93241	±2.00766	0.9978	±0.11087	0.18231	0.03204	0.05321	0.37084	0.06864	0.04971
			0.0208	±0.08589	0.95431	±1.40761		0.00648	0.00959		0.30493	0.1157
					0.03688	±0.0387			0.0156			0.40737
CHA	0.02991	±0.0599	0.72916	±0.4326	0.44586	±0.4437	0.011566	0.015202	0.012338	0.37517	0.07935	0.09587
			0.09232	±0.0801	0.35012	±0.3364		0.037581	0.017465		0.36948	0.17527
					0.11854	±0.11			0.066215			0.49237
COF	0.17401	±0.02209	0.20598	±0.09061	0.49702	±0.08692	0.07298	0.01223	0.02984	0.34644	0.03647	0.05622
			0.17187	±0.02111	0.49871	±0.06921		0.04832	0.02436		0.23283	0.08294
					0.1441	±0.02232			0.04938			0.29332
DOS	0.476458	±0.04352	-0.461139	±0.08215	0.504405	±0.05879	0.2886	-0.05741	0.07529	0.3171	0.08826	0.03957
			0.143992	±0.02562	0.533241	±0.07833		0.05372	0.03434		0.3193	0.1024
					0.188209	±0.02513			0.0772			0.333
GGH	0.13813	±0.01954	0.83097	±0.0574	0.85241	±0.0593	0.05991	0.05239	0.05106	0.3738	0.05854	0.09434
			0.17913	±0.08992	0.85338	±0.04742		0.06634	0.0538		0.30402	0.09667
					0.15339	±0.05132			0.0599			0.3306
IDF	0.17177	±0.04252	-0.49636	±0.29324	-0.10382	±0.21878	0.07822	-0.02083	-0.00648	0.37714	0.06078	0.05865
			0.06733	±0.03332	0.523	±0.21451		0.02251	0.01752		0.31185	0.11495
					0.12555	±0.04436			0.04982			0.34701
KST	0.17757	±0.04016	-0.04128	±0.23451	0.156	±0.23406	0.061139	-0.002014	0.009808	0.28317	0.06939	0.07531
			0.13971	±0.04626	0.54424	±0.18201		0.038946	0.027311		0.23982	0.09506
					0.15464	±0.05606			0.06466			0.35349
LES	0.16074	±0.018765	0.31423	±0.061817	0.33772	±0.071731	0.10866	0.03574	0.03409	0.39777	0.10035	0.11233
			0.1995	±0.01636	0.56045	±0.052247		0.11908	0.05922		0.32283	0.1362
					0.14312	±0.016268			0.09377			0.3977
MFS	0.12451	±0.02088	0.42955	±0.09322	0.54251	±0.10396	0.087594	0.035159	0.037698	0.6159	0.12153	0.15862
			0.16132	±0.02191	0.85244	±0.04729		0.076486	0.055351		0.39763	0.25964
					0.09139	±0.01694			0.055124			0.54807
MLS	0.13884	±0.005977	0.23115	±0.048124	0.24133	±0.043503	0.083864	0.015326	0.012494	0.43892	0.05226	0.07124
			0.14458	±0.007328	0.71753	±0.025837		0.052423	0.029371		0.26501	0.08845
					0.06773	±0.004922			0.031962			0.34937
MLW	0.15867	±0.02982	0.36996	±0.08474	0.54951	±0.09225	0.08758	0.032601	0.033016	0.46437	0.14821	0.16196
			0.18088	±0.02918	0.87809	±0.04137		0.088666	0.053083		0.40153	0.21691
					0.0961	±0.02198			0.041217			0.38768
NOL	0.41301	±0.09997	-0.28043	±0.22292	0.23231	±0.28392	0.52796	-0.06302	0.05551	0.75037	0.11489	0.13197
			0.22615	±0.07412	-0.09047	±0.29095		0.09565	-0.0092		0.3273	0.15531
					0.16903	±0.08446			0.10816			0.53172
OMS	0.2118	±0.11116	0.2174	±0.0911	0.46138	±0.09698	0.07678	0.01518	0.02991	0.28573	0.03429	0.04061
			0.21016	±0.207	0.77087	±0.08329		0.06348	0.04543		0.23856	0.05809
					0.1447	±0.12386			0.05472			0.32346
OUS	0.02562	±0.03808	0.46816	±0.45588	0.4535	±0.65151	0.007659	0.010695	0.009341	0.2913	0.04399	0.05284
			0.34311	±0.07294	0.52545	±0.21192		0.068137	0.03228		0.13045	0.03095
					0.13702	±0.06565			0.05539			0.34886
RHO	0.13849	±0.02237	0.68889	±0.068363	0.82408	±0.074455	0.065177	0.054312	0.046549	0.40544	0.09688	0.11478
			0.22813	±0.023904	0.90806	±0.060096		0.095369	0.062045		0.32268	0.15061
					0.10053	±0.02071			0.048953			0.43799
RPL	0.15468	±0.03663	0.68387	±0.08127	0.54231	±0.12132	0.077949	0.024715	0.024863	0.42598	0.04999	0.08649
			0.064	±0.01511	-0.23642	±0.14284		0.016755	-0.005025		0.24502	0.11882
					0.06612	±0.01763			0.026965			0.38083
SKF	0.16433	±0.011746	0.18473	±0.060566	0.1806	±0.061356	0.072494	0.011794	0.01147	0.31834	0.04031	0.06152
			0.15403	±0.007412	0.67716	±0.02325		0.056227	0.037875		0.24784	0.08871
					0.11859	±0.00691			0.055639			0.3345
SKU	0.1462	±0.36087	0.27265	±0.23476	0.33325	±0.22934	0.06728	0.01759	0.02988	0.39293	0.07979	0.10254
			0.23221	±0.15694	0.22368	±0.1953		0.06189	0.01923		0.20465	0.06669
					0.25029	±0.2991			0.11946			0.35783
SUF	0.15435	±0.014012	0.38509	±0.05227	0.34633	±0.055708	0.07775	0.03328	0.03206	0.36847	0.03928	0.05874
			0.23032	±0.008508	0.59729	±0.023038		0.09609	0.06147		0.24833	0.08766
					0.18799	±0.010493			0.11024			0.39249
SWS	0.34134	±0.0844	0.42416	±0.24166	-0.75098	±0.68129	0.1078	0.02422	-0.02031	0.20802	0.03967	0.04143
			0.1164	±0.07465	-0.49451	±0.84176		0.03025	-0.00708		0.22965	0.09065
					0.01643	±0.03235			0.00678			0.40589
TEX	0.2002	±0.011137	0.52622	±0.047577	0.4785	±0.05439	0.079447	0.039265	0.036484	0.26903	0.03009	0.04258
			0.19655	±0.009518	0.63339	±0.030659		0.070079	0.045357		0.21816	0.07376
					0.14463	±0.01254			0.073173			0.36153
WAD	0.05476	±0.04031	0.07047	±0.41116	0.30634	±0.31644	0.02268	0.00219	0.01318	0.39146	0.07725	0.08112
			0.12979	±0.0563	0.79272	±0.19303		0.04257	0.04674		0.28542	0.10625
					0.20698	±0.05944			0.08167			0.31292
WBS	0.3717	±0.03003	0.20981	±0.08568	0.44474	±0.08982	0.20096	0.02943	0.05291	0.3397	0.03668	0.05388
			0.29789	±0.03797	0.56782	±0.11418		0.09793	0.04716		0.23081	0.04073
					0.1892	±0.02725			0.07044			0.30188
WGH	0.1846	±0.04184	0.27446	±0.14838	0.19185	±0.19655	0.05831	0.01838	0.00885	0.25757	0.04052	0.06355
			0.27377	±0.04755	0.6534	±0.15921		0.07693	0.03463		0.20406	0.05345
					0.11467	±0.04372			0.03652			0.28198
WHH	0.10609	±0.02974	0.3592	±0.14696	0.45143	±0.20928	0.10609	0.3592	0.45143	0.89391	0.20853	0.2469
			0.17094	±0.03117	0.71489	±0.15657		0.17094	0.71489		0.82906	0.29739
					0.04849	±0.02032			0.04849			0.95151
WKF	0.18239	±0.04012	0.56965	±0.14514	0.68386	±0.12265	0.05789	0.0283	0.04458	0.25953	0.03508	0.03569
			0.14811	±0.06376	0.93379	±0.07997		0.04263	0.05223		0.24521	0.08856
					0.17607	±0.07447			0.07339			0.34343
