# Supplementary material for: Effect of Individual Rate of Inbreeding, Recent and Ancestral Inbreeding on Wool Quality, Muscling Conformation and Exterior in German Sheep Breeds
Source: Animals (Basel). 2023 Oct 26;13(21):3329. doi: 10.3390/ani13213329 (PMC10648841; doi:10.3390/ani13213329)
Supplement: Supplementary file 1 [file animals-13-03329-s001.zip › Table S9.comparable studies.xlsx]

## Sheet: Tabelle1
Table S9. Overview of studies in which comparable traits were studied by using pedigree data.
Reference	Breed	Country	N records	Trait category	Trait	Trait unit	Trait mean	Trait SD	b value uncorrected	SE b	p-value	F_mean (%)	Heritability	References
Ercanbrack & Knight, 1991	Targhee	USA	1843	wool	Fleece grade	score (coded as spinning count, with 1 = 70s through 9 = 48s)	3.85	NA	0	0.004	>0.05	15.2	NA	17
	Targhee	USA	1843	wool	Fleece weight	kg	4.87	NA	-0.012	0.002	<0.01	15.2	NA
	Rambouillet	USA	2377	wool	Fleece grade	score (coded spinning count, with 1 = 70s through 9 = 48s)	2	NA	-0.002	0.001	<0.05	20.2	NA
	Rambouillet	USA	2377	wool	Fleece weight	kg	4.36	NA	-0.017	0.001	<0.01	20.2	NA
Mandal et al., 2005	Muzaffarnagari	India	2071	wool	Fleece weight at 12 months	kg	0.517	NA	-0.002	0.001	>0.05	1.64	NA	18
	Muzaffarnagari	India	2961	wool	Fleece weight at 6 months	kg	0.527	NA	-0.001	0.001	>0.05	1.64	NA
Wiener et al., 1992	Scottish Blackface, Cheviot (South Country) and Welsh Mountain	Scotland	2369	conformation	Body length wk78	mm	374	NA	-0.646	0.138	NA	NA	NA	20
	Scottish Blackface, Cheviot (South Country) and Welsh Mountain	Scotland	2369	conformation	Head width wk78	mm	120	NA	-0.106	0.021	NA	NA	NA
	Scottish Blackface, Cheviot (South Country) and Welsh Mountain	Scotland	2369	conformation	Hook width wk6	mm	110	NA	-0.121	0.039	NA	NA	NA
	Scottish Blackface, Cheviot (South Country) and Welsh Mountain	Scotland	2369	conformation	Hook width wk78	mm	194	NA	-0.362	0.059	NA	NA	NA
	Scottish Blackface, Cheviot (South Country) and Welsh Mountain	Scotland	2369	conformation	Shoulder width wk78	mm	208	NA	-0.468	0.072	NA	NA	NA
	Scottish Blackface, Cheviot (South Country) and Welsh Mountain	Scotland	2369	conformation	Tibia length wk6	mm	164	NA	-0.1	0.047	NA	NA	NA
	Scottish Blackface, Cheviot (South Country) and Welsh Mountain	Scotland	2369	conformation	Tibia length wk78	mm	224	NA	-0.163	0.046	NA	NA	NA
	Scottish Blackface, Cheviot (South Country) and Welsh Mountain	Scotland	2369	conformation	Shoulder width wk6	mm	134	NA	-0.339	0.069	NA	NA	NA
	Scottish Blackface, Cheviot (South Country) and Welsh Mountain	Scotland	2369	conformation	Shoulder width wk78	mm	208	NA	-0.16	0.087	NA	NA	NA
	Scottish Blackface, Cheviot (South Country) and Welsh Mountain	Scotland	2369	conformation	Body length wk78	mm	374	NA	-0.301	0.166	NA	NA	NA
	Scottish Blackface, Cheviot (South Country) and Welsh Mountain	Scotland	2369	conformation	Head width wk78	mm	120	NA	-0.014	0.025	NA	NA	NA
	Scottish Blackface, Cheviot (South Country) and Welsh Mountain	Scotland	2369	conformation	Hook width wk6	mm	110	NA	-0.198	0.047	NA	NA	NA
	Scottish Blackface, Cheviot (South Country) and Welsh Mountain	Scotland	2369	conformation	Hook width wk78	mm	194	NA	-0.097	0.072	NA	NA	NA
	Scottish Blackface, Cheviot (South Country) and Welsh Mountain	Scotland	2369	conformation	Tibia length wk6	mm	164	NA	-0.114	0.057	NA	NA	NA
	Scottish Blackface, Cheviot (South Country) and Welsh Mountain	Scotland	2369	conformation	Tibia length wk78	mm	224	NA	-0.043	0.056	NA	NA	NA
